# Supplementary material for: Association between the gut microbiota, inflammatory factors, and colorectal cancer: evidence from Mendelian randomization analysis
Source: Front Microbiol. 2024 Mar 18;15:1309111. doi: 10.3389/fmicb.2024.1309111 (PMC10982360; doi:10.3389/fmicb.2024.1309111)
Supplement: Supplementary file 1 [file Data_Sheet_1.XLSX]

## Sheet: All results of gut microbiota
id.exposure	id.outcome	outcome	exposure	method	nsnp	b	se	pval	lo_ci	up_ci	or	or_lci95	or_uci95
ebi-a-GCST90016998	finn-b-C3_COLON_EXALLC	Malignant neoplasm of colon (all cancers excluded) || id:finn-b-C3_COLON_EXALLC	|| id:ebi-a-GCST90016998	MR Egger	6	-0.243046	1.32818	0.863705	-2.84628	2.36018	0.784236	0.0580602	10.5929
ebi-a-GCST90016998	finn-b-C3_COLON_EXALLC	Malignant neoplasm of colon (all cancers excluded) || id:finn-b-C3_COLON_EXALLC	|| id:ebi-a-GCST90016998	Weighted median	6	0.590954	0.368606	0.108887	-0.131513	1.31342	1.80571	0.876768	3.71888
ebi-a-GCST90016998	finn-b-C3_COLON_EXALLC	Malignant neoplasm of colon (all cancers excluded) || id:finn-b-C3_COLON_EXALLC	|| id:ebi-a-GCST90016998	Inverse variance weighted	6	0.590018	0.334198	0.0774838	-0.0650096	1.24505	1.80402	0.937059	3.4731
ebi-a-GCST90016998	finn-b-C3_COLON_EXALLC	Malignant neoplasm of colon (all cancers excluded) || id:finn-b-C3_COLON_EXALLC	|| id:ebi-a-GCST90016998	Simple mode	6	1.18879	0.556054	0.0855431	0.0989284	2.27866	3.28312	1.10399	9.7636
ebi-a-GCST90016998	finn-b-C3_COLON_EXALLC	Malignant neoplasm of colon (all cancers excluded) || id:finn-b-C3_COLON_EXALLC	|| id:ebi-a-GCST90016998	Weighted mode	6	0.800752	0.575899	0.223111	-0.32801	1.92951	2.22721	0.720356	6.88616
ebi-a-GCST90016908	finn-b-C3_COLON_EXALLC	Malignant neoplasm of colon (all cancers excluded) || id:finn-b-C3_COLON_EXALLC	|| id:ebi-a-GCST90016908	MR Egger	15	0.371047	0.434758	0.408857	-0.481079	1.22317	1.44925	0.618116	3.39795
ebi-a-GCST90016908	finn-b-C3_COLON_EXALLC	Malignant neoplasm of colon (all cancers excluded) || id:finn-b-C3_COLON_EXALLC	|| id:ebi-a-GCST90016908	Weighted median	15	-0.0103701	0.208376	0.960309	-0.418787	0.398047	0.989683	0.657844	1.48891
ebi-a-GCST90016908	finn-b-C3_COLON_EXALLC	Malignant neoplasm of colon (all cancers excluded) || id:finn-b-C3_COLON_EXALLC	|| id:ebi-a-GCST90016908	Inverse variance weighted	15	-0.0546449	0.150211	0.716017	-0.349059	0.239769	0.946821	0.705352	1.27096
ebi-a-GCST90016908	finn-b-C3_COLON_EXALLC	Malignant neoplasm of colon (all cancers excluded) || id:finn-b-C3_COLON_EXALLC	|| id:ebi-a-GCST90016908	Simple mode	15	-0.0466953	0.408162	0.910542	-0.846693	0.753302	0.954378	0.428831	2.124
ebi-a-GCST90016908	finn-b-C3_COLON_EXALLC	Malignant neoplasm of colon (all cancers excluded) || id:finn-b-C3_COLON_EXALLC	|| id:ebi-a-GCST90016908	Weighted mode	15	0.191573	0.287544	0.516088	-0.372013	0.755159	1.21115	0.689345	2.12795
ebi-a-GCST90016909	finn-b-C3_COLON_EXALLC	Malignant neoplasm of colon (all cancers excluded) || id:finn-b-C3_COLON_EXALLC	|| id:ebi-a-GCST90016909	MR Egger	7	-1.19562	0.684124	0.140946	-2.5365	0.145266	0.302517	0.079143	1.15635
ebi-a-GCST90016909	finn-b-C3_COLON_EXALLC	Malignant neoplasm of colon (all cancers excluded) || id:finn-b-C3_COLON_EXALLC	|| id:ebi-a-GCST90016909	Weighted median	7	-0.0449204	0.240901	0.852078	-0.517087	0.427246	0.956074	0.596255	1.53303
ebi-a-GCST90016909	finn-b-C3_COLON_EXALLC	Malignant neoplasm of colon (all cancers excluded) || id:finn-b-C3_COLON_EXALLC	|| id:ebi-a-GCST90016909	Inverse variance weighted	7	0.0204874	0.182137	0.91044	-0.3365	0.377475	1.0207	0.714266	1.4586
ebi-a-GCST90016909	finn-b-C3_COLON_EXALLC	Malignant neoplasm of colon (all cancers excluded) || id:finn-b-C3_COLON_EXALLC	|| id:ebi-a-GCST90016909	Simple mode	7	-0.233587	0.412165	0.591449	-1.04143	0.574256	0.791689	0.35295	1.77581
ebi-a-GCST90016909	finn-b-C3_COLON_EXALLC	Malignant neoplasm of colon (all cancers excluded) || id:finn-b-C3_COLON_EXALLC	|| id:ebi-a-GCST90016909	Weighted mode	7	-0.286396	0.363411	0.460643	-0.998681	0.42589	0.750965	0.368365	1.53095
ebi-a-GCST90016910	finn-b-C3_COLON_EXALLC	Malignant neoplasm of colon (all cancers excluded) || id:finn-b-C3_COLON_EXALLC	|| id:ebi-a-GCST90016910	MR Egger	18	-0.505493	0.449367	0.277224	-1.38625	0.375266	0.603208	0.250011	1.45538
ebi-a-GCST90016910	finn-b-C3_COLON_EXALLC	Malignant neoplasm of colon (all cancers excluded) || id:finn-b-C3_COLON_EXALLC	|| id:ebi-a-GCST90016910	Weighted median	18	-0.229608	0.227399	0.312633	-0.67531	0.216095	0.794845	0.508999	1.24122
ebi-a-GCST90016910	finn-b-C3_COLON_EXALLC	Malignant neoplasm of colon (all cancers excluded) || id:finn-b-C3_COLON_EXALLC	|| id:ebi-a-GCST90016910	Inverse variance weighted	18	-0.0640201	0.164064	0.696377	-0.385585	0.257545	0.937986	0.680053	1.29375
ebi-a-GCST90016910	finn-b-C3_COLON_EXALLC	Malignant neoplasm of colon (all cancers excluded) || id:finn-b-C3_COLON_EXALLC	|| id:ebi-a-GCST90016910	Simple mode	18	-0.400212	0.434736	0.370146	-1.25229	0.45187	0.670178	0.285848	1.57125
ebi-a-GCST90016910	finn-b-C3_COLON_EXALLC	Malignant neoplasm of colon (all cancers excluded) || id:finn-b-C3_COLON_EXALLC	|| id:ebi-a-GCST90016910	Weighted mode	18	-0.372672	0.352874	0.305699	-1.0643	0.318961	0.688891	0.344968	1.3757
ebi-a-GCST90016911	finn-b-C3_COLON_EXALLC	Malignant neoplasm of colon (all cancers excluded) || id:finn-b-C3_COLON_EXALLC	|| id:ebi-a-GCST90016911	MR Egger	14	-0.186703	0.354182	0.607705	-0.8809	0.507494	0.82969	0.41441	1.66112
ebi-a-GCST90016911	finn-b-C3_COLON_EXALLC	Malignant neoplasm of colon (all cancers excluded) || id:finn-b-C3_COLON_EXALLC	|| id:ebi-a-GCST90016911	Weighted median	14	0.0850829	0.238566	0.72136	-0.382507	0.552673	1.08881	0.682149	1.73789
ebi-a-GCST90016911	finn-b-C3_COLON_EXALLC	Malignant neoplasm of colon (all cancers excluded) || id:finn-b-C3_COLON_EXALLC	|| id:ebi-a-GCST90016911	Inverse variance weighted	14	0.126681	0.173041	0.464116	-0.212479	0.465841	1.13505	0.808577	1.59335
ebi-a-GCST90016911	finn-b-C3_COLON_EXALLC	Malignant neoplasm of colon (all cancers excluded) || id:finn-b-C3_COLON_EXALLC	|| id:ebi-a-GCST90016911	Simple mode	14	0.0182098	0.387291	0.963213	-0.740881	0.7773	1.01838	0.476694	2.17559
ebi-a-GCST90016911	finn-b-C3_COLON_EXALLC	Malignant neoplasm of colon (all cancers excluded) || id:finn-b-C3_COLON_EXALLC	|| id:ebi-a-GCST90016911	Weighted mode	14	0.106223	0.340826	0.760239	-0.561796	0.774241	1.11207	0.570184	2.16895
ebi-a-GCST90016912	finn-b-C3_COLON_EXALLC	Malignant neoplasm of colon (all cancers excluded) || id:finn-b-C3_COLON_EXALLC	|| id:ebi-a-GCST90016912	MR Egger	11	0.761557	0.659971	0.278252	-0.531985	2.0551	2.14161	0.587438	7.80762
ebi-a-GCST90016912	finn-b-C3_COLON_EXALLC	Malignant neoplasm of colon (all cancers excluded) || id:finn-b-C3_COLON_EXALLC	|| id:ebi-a-GCST90016912	Weighted median	11	0.0717227	0.252753	0.77659	-0.423674	0.567119	1.07436	0.654637	1.76318
ebi-a-GCST90016912	finn-b-C3_COLON_EXALLC	Malignant neoplasm of colon (all cancers excluded) || id:finn-b-C3_COLON_EXALLC	|| id:ebi-a-GCST90016912	Inverse variance weighted	11	-0.10049	0.197361	0.610637	-0.487318	0.286339	0.904395	0.614272	1.33154
ebi-a-GCST90016912	finn-b-C3_COLON_EXALLC	Malignant neoplasm of colon (all cancers excluded) || id:finn-b-C3_COLON_EXALLC	|| id:ebi-a-GCST90016912	Simple mode	11	0.27663	0.452368	0.554504	-0.610011	1.16327	1.31868	0.543345	3.20039
ebi-a-GCST90016912	finn-b-C3_COLON_EXALLC	Malignant neoplasm of colon (all cancers excluded) || id:finn-b-C3_COLON_EXALLC	|| id:ebi-a-GCST90016912	Weighted mode	11	0.317397	0.413427	0.460396	-0.49292	1.12772	1.37355	0.61084	3.08859
ebi-a-GCST90016913	finn-b-C3_COLON_EXALLC	Malignant neoplasm of colon (all cancers excluded) || id:finn-b-C3_COLON_EXALLC	|| id:ebi-a-GCST90016913	MR Egger	12	0.133781	0.496226	0.792952	-0.838821	1.10638	1.14314	0.43222	3.0234
ebi-a-GCST90016913	finn-b-C3_COLON_EXALLC	Malignant neoplasm of colon (all cancers excluded) || id:finn-b-C3_COLON_EXALLC	|| id:ebi-a-GCST90016913	Weighted median	12	0.283941	0.251176	0.258288	-0.208363	0.776245	1.32835	0.811912	2.1733
ebi-a-GCST90016913	finn-b-C3_COLON_EXALLC	Malignant neoplasm of colon (all cancers excluded) || id:finn-b-C3_COLON_EXALLC	|| id:ebi-a-GCST90016913	Inverse variance weighted	12	0.159451	0.182288	0.381726	-0.197834	0.516736	1.17287	0.820506	1.67655
ebi-a-GCST90016913	finn-b-C3_COLON_EXALLC	Malignant neoplasm of colon (all cancers excluded) || id:finn-b-C3_COLON_EXALLC	|| id:ebi-a-GCST90016913	Simple mode	12	0.205312	0.348247	0.567399	-0.477252	0.887876	1.22791	0.620486	2.42996
ebi-a-GCST90016913	finn-b-C3_COLON_EXALLC	Malignant neoplasm of colon (all cancers excluded) || id:finn-b-C3_COLON_EXALLC	|| id:ebi-a-GCST90016913	Weighted mode	12	0.248164	0.307036	0.436075	-0.353627	0.849955	1.28167	0.702137	2.33954
ebi-a-GCST90016914	finn-b-C3_COLON_EXALLC	Malignant neoplasm of colon (all cancers excluded) || id:finn-b-C3_COLON_EXALLC	|| id:ebi-a-GCST90016914	MR Egger	13	0.0443286	0.822754	0.957998	-1.56827	1.65693	1.04533	0.208406	5.24317
ebi-a-GCST90016914	finn-b-C3_COLON_EXALLC	Malignant neoplasm of colon (all cancers excluded) || id:finn-b-C3_COLON_EXALLC	|| id:ebi-a-GCST90016914	Weighted median	13	0.111418	0.265208	0.6744	-0.408389	0.631225	1.11786	0.66472	1.87991
ebi-a-GCST90016914	finn-b-C3_COLON_EXALLC	Malignant neoplasm of colon (all cancers excluded) || id:finn-b-C3_COLON_EXALLC	|| id:ebi-a-GCST90016914	Inverse variance weighted	13	0.1408	0.188388	0.454827	-0.228441	0.51004	1.15119	0.795773	1.66536
ebi-a-GCST90016914	finn-b-C3_COLON_EXALLC	Malignant neoplasm of colon (all cancers excluded) || id:finn-b-C3_COLON_EXALLC	|| id:ebi-a-GCST90016914	Simple mode	13	-0.0312014	0.437205	0.944282	-0.888124	0.825721	0.96928	0.411427	2.28353
ebi-a-GCST90016914	finn-b-C3_COLON_EXALLC	Malignant neoplasm of colon (all cancers excluded) || id:finn-b-C3_COLON_EXALLC	|| id:ebi-a-GCST90016914	Weighted mode	13	-0.0134559	0.457409	0.977015	-0.909977	0.883065	0.986634	0.402533	2.4183
ebi-a-GCST90016914	finn-b-C3_COLON_EXALLC	Malignant neoplasm of colon (all cancers excluded) || id:finn-b-C3_COLON_EXALLC	|| id:ebi-a-GCST90016914	MR Egger	13	0.0443286	0.822754	0.957998	-1.56827	1.65693	1.04533	0.208406	5.24317
ebi-a-GCST90016914	finn-b-C3_COLON_EXALLC	Malignant neoplasm of colon (all cancers excluded) || id:finn-b-C3_COLON_EXALLC	|| id:ebi-a-GCST90016914	Weighted median	13	0.111418	0.277059	0.687576	-0.431617	0.654453	1.11786	0.649458	1.92409
ebi-a-GCST90016914	finn-b-C3_COLON_EXALLC	Malignant neoplasm of colon (all cancers excluded) || id:finn-b-C3_COLON_EXALLC	|| id:ebi-a-GCST90016914	Inverse variance weighted	13	0.1408	0.188388	0.454827	-0.228441	0.51004	1.15119	0.795773	1.66536
ebi-a-GCST90016914	finn-b-C3_COLON_EXALLC	Malignant neoplasm of colon (all cancers excluded) || id:finn-b-C3_COLON_EXALLC	|| id:ebi-a-GCST90016914	Simple mode	13	-0.0312014	0.456281	0.946608	-0.925512	0.863109	0.96928	0.396329	2.37052
ebi-a-GCST90016914	finn-b-C3_COLON_EXALLC	Malignant neoplasm of colon (all cancers excluded) || id:finn-b-C3_COLON_EXALLC	|| id:ebi-a-GCST90016914	Weighted mode	13	-0.0134559	0.447702	0.976517	-0.890952	0.86404	0.986634	0.410265	2.37273
ebi-a-GCST90016916	finn-b-C3_COLON_EXALLC	Malignant neoplasm of colon (all cancers excluded) || id:finn-b-C3_COLON_EXALLC	|| id:ebi-a-GCST90016916	MR Egger	13	-0.495259	0.850961	0.572302	-2.16314	1.17262	0.609413	0.114963	3.23046
ebi-a-GCST90016916	finn-b-C3_COLON_EXALLC	Malignant neoplasm of colon (all cancers excluded) || id:finn-b-C3_COLON_EXALLC	|| id:ebi-a-GCST90016916	Weighted median	13	-0.22414	0.260853	0.390198	-0.735413	0.287132	0.799203	0.479308	1.3326
ebi-a-GCST90016916	finn-b-C3_COLON_EXALLC	Malignant neoplasm of colon (all cancers excluded) || id:finn-b-C3_COLON_EXALLC	|| id:ebi-a-GCST90016916	Inverse variance weighted	13	-0.0806446	0.196522	0.681543	-0.465828	0.304539	0.922522	0.627615	1.356
ebi-a-GCST90016916	finn-b-C3_COLON_EXALLC	Malignant neoplasm of colon (all cancers excluded) || id:finn-b-C3_COLON_EXALLC	|| id:ebi-a-GCST90016916	Simple mode	13	-0.337987	0.440126	0.457372	-1.20063	0.524659	0.713204	0.301003	1.68988
ebi-a-GCST90016916	finn-b-C3_COLON_EXALLC	Malignant neoplasm of colon (all cancers excluded) || id:finn-b-C3_COLON_EXALLC	|| id:ebi-a-GCST90016916	Weighted mode	13	-0.337987	0.427986	0.445018	-1.17684	0.500865	0.713204	0.308251	1.65015
ebi-a-GCST90016917	finn-b-C3_COLON_EXALLC	Malignant neoplasm of colon (all cancers excluded) || id:finn-b-C3_COLON_EXALLC	|| id:ebi-a-GCST90016917	MR Egger	6	-0.953044	0.804305	0.301635	-2.52948	0.623393	0.385566	0.0797004	1.86525
ebi-a-GCST90016917	finn-b-C3_COLON_EXALLC	Malignant neoplasm of colon (all cancers excluded) || id:finn-b-C3_COLON_EXALLC	|| id:ebi-a-GCST90016917	Weighted median	6	-0.218748	0.341612	0.521951	-0.888307	0.450811	0.803524	0.411352	1.56958
ebi-a-GCST90016917	finn-b-C3_COLON_EXALLC	Malignant neoplasm of colon (all cancers excluded) || id:finn-b-C3_COLON_EXALLC	|| id:ebi-a-GCST90016917	Inverse variance weighted	6	-0.200034	0.267686	0.454898	-0.724699	0.32463	0.818703	0.484471	1.38352
ebi-a-GCST90016917	finn-b-C3_COLON_EXALLC	Malignant neoplasm of colon (all cancers excluded) || id:finn-b-C3_COLON_EXALLC	|| id:ebi-a-GCST90016917	Simple mode	6	-0.315902	0.493858	0.550547	-1.28386	0.652061	0.729131	0.276965	1.91949
ebi-a-GCST90016917	finn-b-C3_COLON_EXALLC	Malignant neoplasm of colon (all cancers excluded) || id:finn-b-C3_COLON_EXALLC	|| id:ebi-a-GCST90016917	Weighted mode	6	-0.412293	0.453157	0.404639	-1.30048	0.475894	0.66213	0.272401	1.60945
ebi-a-GCST90016918	finn-b-C3_COLON_EXALLC	Malignant neoplasm of colon (all cancers excluded) || id:finn-b-C3_COLON_EXALLC	|| id:ebi-a-GCST90016918	MR Egger	8	-0.595074	0.684411	0.418011	-1.93652	0.746372	0.551522	0.144205	2.10933
ebi-a-GCST90016918	finn-b-C3_COLON_EXALLC	Malignant neoplasm of colon (all cancers excluded) || id:finn-b-C3_COLON_EXALLC	|| id:ebi-a-GCST90016918	Weighted median	8	-0.0299753	0.197391	0.879299	-0.416862	0.356911	0.97047	0.659112	1.42891
ebi-a-GCST90016918	finn-b-C3_COLON_EXALLC	Malignant neoplasm of colon (all cancers excluded) || id:finn-b-C3_COLON_EXALLC	|| id:ebi-a-GCST90016918	Inverse variance weighted	8	-0.179484	0.184274	0.330053	-0.540662	0.181693	0.835701	0.582363	1.19925
ebi-a-GCST90016918	finn-b-C3_COLON_EXALLC	Malignant neoplasm of colon (all cancers excluded) || id:finn-b-C3_COLON_EXALLC	|| id:ebi-a-GCST90016918	Simple mode	8	0.122247	0.341589	0.730983	-0.547267	0.791761	1.13003	0.578529	2.20728
ebi-a-GCST90016918	finn-b-C3_COLON_EXALLC	Malignant neoplasm of colon (all cancers excluded) || id:finn-b-C3_COLON_EXALLC	|| id:ebi-a-GCST90016918	Weighted mode	8	0.140412	0.265464	0.613204	-0.379897	0.660722	1.15075	0.683932	1.93619
ebi-a-GCST90016919	finn-b-C3_COLON_EXALLC	Malignant neoplasm of colon (all cancers excluded) || id:finn-b-C3_COLON_EXALLC	|| id:ebi-a-GCST90016919	MR Egger	10	-0.175	0.381899	0.658973	-0.923521	0.573521	0.839457	0.397118	1.7745
ebi-a-GCST90016919	finn-b-C3_COLON_EXALLC	Malignant neoplasm of colon (all cancers excluded) || id:finn-b-C3_COLON_EXALLC	|| id:ebi-a-GCST90016919	Weighted median	10	-0.0571711	0.172834	0.740806	-0.395925	0.281583	0.944432	0.673057	1.32523
ebi-a-GCST90016919	finn-b-C3_COLON_EXALLC	Malignant neoplasm of colon (all cancers excluded) || id:finn-b-C3_COLON_EXALLC	|| id:ebi-a-GCST90016919	Inverse variance weighted	10	-0.0546959	0.126338	0.665064	-0.302319	0.192927	0.946773	0.739102	1.21279
ebi-a-GCST90016919	finn-b-C3_COLON_EXALLC	Malignant neoplasm of colon (all cancers excluded) || id:finn-b-C3_COLON_EXALLC	|| id:ebi-a-GCST90016919	Simple mode	10	0.161013	0.268461	0.563458	-0.365171	0.687197	1.1747	0.694078	1.98813
ebi-a-GCST90016919	finn-b-C3_COLON_EXALLC	Malignant neoplasm of colon (all cancers excluded) || id:finn-b-C3_COLON_EXALLC	|| id:ebi-a-GCST90016919	Weighted mode	10	0.142682	0.24674	0.577263	-0.340929	0.626294	1.15336	0.71111	1.87066
ebi-a-GCST90016920	finn-b-C3_COLON_EXALLC	Malignant neoplasm of colon (all cancers excluded) || id:finn-b-C3_COLON_EXALLC	|| id:ebi-a-GCST90016920	MR Egger	10	-0.315345	0.460192	0.51255	-1.21732	0.58663	0.729537	0.296022	1.79792
ebi-a-GCST90016920	finn-b-C3_COLON_EXALLC	Malignant neoplasm of colon (all cancers excluded) || id:finn-b-C3_COLON_EXALLC	|| id:ebi-a-GCST90016920	Weighted median	10	0.0887286	0.134221	0.508571	-0.174344	0.351801	1.09278	0.840008	1.42163
ebi-a-GCST90016920	finn-b-C3_COLON_EXALLC	Malignant neoplasm of colon (all cancers excluded) || id:finn-b-C3_COLON_EXALLC	|| id:ebi-a-GCST90016920	Inverse variance weighted	10	0.0470626	0.110079	0.668989	-0.168691	0.262817	1.04819	0.844769	1.30059
ebi-a-GCST90016920	finn-b-C3_COLON_EXALLC	Malignant neoplasm of colon (all cancers excluded) || id:finn-b-C3_COLON_EXALLC	|| id:ebi-a-GCST90016920	Simple mode	10	0.132174	0.218981	0.56102	-0.297028	0.561377	1.14131	0.743023	1.75308
ebi-a-GCST90016920	finn-b-C3_COLON_EXALLC	Malignant neoplasm of colon (all cancers excluded) || id:finn-b-C3_COLON_EXALLC	|| id:ebi-a-GCST90016920	Weighted mode	10	0.107892	0.212762	0.624276	-0.309122	0.524906	1.11393	0.734091	1.6903
ebi-a-GCST90016921	finn-b-C3_COLON_EXALLC	Malignant neoplasm of colon (all cancers excluded) || id:finn-b-C3_COLON_EXALLC	|| id:ebi-a-GCST90016921	MR Egger	12	0.43566	0.526229	0.427049	-0.59575	1.46707	1.54598	0.551149	4.33651
ebi-a-GCST90016921	finn-b-C3_COLON_EXALLC	Malignant neoplasm of colon (all cancers excluded) || id:finn-b-C3_COLON_EXALLC	|| id:ebi-a-GCST90016921	Weighted median	12	0.0277224	0.213886	0.896873	-0.391494	0.446939	1.02811	0.676046	1.56352
ebi-a-GCST90016921	finn-b-C3_COLON_EXALLC	Malignant neoplasm of colon (all cancers excluded) || id:finn-b-C3_COLON_EXALLC	|| id:ebi-a-GCST90016921	Inverse variance weighted	12	-0.0992416	0.155416	0.523113	-0.403857	0.205374	0.905524	0.667739	1.22798
ebi-a-GCST90016921	finn-b-C3_COLON_EXALLC	Malignant neoplasm of colon (all cancers excluded) || id:finn-b-C3_COLON_EXALLC	|| id:ebi-a-GCST90016921	Simple mode	12	0.198684	0.374251	0.606052	-0.534848	0.932215	1.2198	0.585759	2.54013
ebi-a-GCST90016921	finn-b-C3_COLON_EXALLC	Malignant neoplasm of colon (all cancers excluded) || id:finn-b-C3_COLON_EXALLC	|| id:ebi-a-GCST90016921	Weighted mode	12	0.134199	0.314341	0.677672	-0.48191	0.750308	1.14362	0.617603	2.11765
ebi-a-GCST90016922	finn-b-C3_COLON_EXALLC	Malignant neoplasm of colon (all cancers excluded) || id:finn-b-C3_COLON_EXALLC	|| id:ebi-a-GCST90016922	MR Egger	12	-0.765169	0.912359	0.421249	-2.55339	1.02305	0.465255	0.0778173	2.78168
ebi-a-GCST90016922	finn-b-C3_COLON_EXALLC	Malignant neoplasm of colon (all cancers excluded) || id:finn-b-C3_COLON_EXALLC	|| id:ebi-a-GCST90016922	Weighted median	12	0.159644	0.292548	0.585271	-0.41375	0.733039	1.17309	0.661166	2.0814
ebi-a-GCST90016922	finn-b-C3_COLON_EXALLC	Malignant neoplasm of colon (all cancers excluded) || id:finn-b-C3_COLON_EXALLC	|| id:ebi-a-GCST90016922	Inverse variance weighted	12	0.153464	0.26824	0.567243	-0.372286	0.679214	1.16587	0.689157	1.97233
ebi-a-GCST90016922	finn-b-C3_COLON_EXALLC	Malignant neoplasm of colon (all cancers excluded) || id:finn-b-C3_COLON_EXALLC	|| id:ebi-a-GCST90016922	Simple mode	12	0.278118	0.503552	0.591779	-0.708843	1.26508	1.32064	0.492213	3.54338
ebi-a-GCST90016922	finn-b-C3_COLON_EXALLC	Malignant neoplasm of colon (all cancers excluded) || id:finn-b-C3_COLON_EXALLC	|| id:ebi-a-GCST90016922	Weighted mode	12	0.147485	0.437036	0.742116	-0.709104	1.00408	1.15892	0.492085	2.72938
ebi-a-GCST90016923	finn-b-C3_COLON_EXALLC	Malignant neoplasm of colon (all cancers excluded) || id:finn-b-C3_COLON_EXALLC	|| id:ebi-a-GCST90016923	MR Egger	11	0.119666	0.665737	0.861331	-1.18518	1.42451	1.12712	0.305692	4.15582
ebi-a-GCST90016923	finn-b-C3_COLON_EXALLC	Malignant neoplasm of colon (all cancers excluded) || id:finn-b-C3_COLON_EXALLC	|| id:ebi-a-GCST90016923	Weighted median	11	-0.108541	0.230186	0.637257	-0.559706	0.342623	0.897142	0.571377	1.40864
ebi-a-GCST90016923	finn-b-C3_COLON_EXALLC	Malignant neoplasm of colon (all cancers excluded) || id:finn-b-C3_COLON_EXALLC	|| id:ebi-a-GCST90016923	Inverse variance weighted	11	-0.101557	0.189002	0.591037	-0.472	0.268886	0.90343	0.623753	1.30851
ebi-a-GCST90016923	finn-b-C3_COLON_EXALLC	Malignant neoplasm of colon (all cancers excluded) || id:finn-b-C3_COLON_EXALLC	|| id:ebi-a-GCST90016923	Simple mode	11	-0.103623	0.355837	0.776842	-0.801063	0.593817	0.901565	0.448852	1.81089
ebi-a-GCST90016923	finn-b-C3_COLON_EXALLC	Malignant neoplasm of colon (all cancers excluded) || id:finn-b-C3_COLON_EXALLC	|| id:ebi-a-GCST90016923	Weighted mode	11	-0.0765276	0.354592	0.833467	-0.771527	0.618472	0.926327	0.462306	1.85609
ebi-a-GCST90016924	finn-b-C3_COLON_EXALLC	Malignant neoplasm of colon (all cancers excluded) || id:finn-b-C3_COLON_EXALLC	|| id:ebi-a-GCST90016924	MR Egger	7	-0.400292	0.678981	0.581124	-1.73109	0.93051	0.670124	0.177091	2.5358
ebi-a-GCST90016924	finn-b-C3_COLON_EXALLC	Malignant neoplasm of colon (all cancers excluded) || id:finn-b-C3_COLON_EXALLC	|| id:ebi-a-GCST90016924	Weighted median	7	0.201192	0.254672	0.429525	-0.297965	0.700349	1.22286	0.742327	2.01446
ebi-a-GCST90016924	finn-b-C3_COLON_EXALLC	Malignant neoplasm of colon (all cancers excluded) || id:finn-b-C3_COLON_EXALLC	|| id:ebi-a-GCST90016924	Inverse variance weighted	7	0.137392	0.218809	0.530063	-0.291473	0.566258	1.14728	0.747162	1.76166
ebi-a-GCST90016924	finn-b-C3_COLON_EXALLC	Malignant neoplasm of colon (all cancers excluded) || id:finn-b-C3_COLON_EXALLC	|| id:ebi-a-GCST90016924	Simple mode	7	0.283916	0.413781	0.51824	-0.527095	1.09493	1.32832	0.590318	2.98896
ebi-a-GCST90016924	finn-b-C3_COLON_EXALLC	Malignant neoplasm of colon (all cancers excluded) || id:finn-b-C3_COLON_EXALLC	|| id:ebi-a-GCST90016924	Weighted mode	7	0.225554	0.34995	0.543071	-0.460348	0.911456	1.25302	0.631064	2.48794
ebi-a-GCST90016925	finn-b-C3_COLON_EXALLC	Malignant neoplasm of colon (all cancers excluded) || id:finn-b-C3_COLON_EXALLC	|| id:ebi-a-GCST90016925	MR Egger	5	0.366605	0.468896	0.491336	-0.552432	1.28564	1.44283	0.575548	3.61699
ebi-a-GCST90016925	finn-b-C3_COLON_EXALLC	Malignant neoplasm of colon (all cancers excluded) || id:finn-b-C3_COLON_EXALLC	|| id:ebi-a-GCST90016925	Weighted median	5	0.09523	0.256018	0.709918	-0.406565	0.597025	1.09991	0.665934	1.81671
ebi-a-GCST90016925	finn-b-C3_COLON_EXALLC	Malignant neoplasm of colon (all cancers excluded) || id:finn-b-C3_COLON_EXALLC	|| id:ebi-a-GCST90016925	Inverse variance weighted	5	0.0722817	0.191811	0.706294	-0.303668	0.448231	1.07496	0.738106	1.56554
ebi-a-GCST90016925	finn-b-C3_COLON_EXALLC	Malignant neoplasm of colon (all cancers excluded) || id:finn-b-C3_COLON_EXALLC	|| id:ebi-a-GCST90016925	Simple mode	5	-0.383109	0.393092	0.384942	-1.15357	0.38735	0.681738	0.315509	1.47307
ebi-a-GCST90016925	finn-b-C3_COLON_EXALLC	Malignant neoplasm of colon (all cancers excluded) || id:finn-b-C3_COLON_EXALLC	|| id:ebi-a-GCST90016925	Weighted mode	5	0.337025	0.292899	0.313983	-0.237058	0.911107	1.40077	0.788946	2.48707
ebi-a-GCST90016926	finn-b-C3_COLON_EXALLC	Malignant neoplasm of colon (all cancers excluded) || id:finn-b-C3_COLON_EXALLC	|| id:ebi-a-GCST90016926	MR Egger	11	1.19108	1.16527	0.3334	-1.09285	3.475	3.29062	0.335259	32.298
ebi-a-GCST90016926	finn-b-C3_COLON_EXALLC	Malignant neoplasm of colon (all cancers excluded) || id:finn-b-C3_COLON_EXALLC	|| id:ebi-a-GCST90016926	Weighted median	11	-0.146966	0.290063	0.612388	-0.715489	0.421558	0.863324	0.488953	1.52433
ebi-a-GCST90016926	finn-b-C3_COLON_EXALLC	Malignant neoplasm of colon (all cancers excluded) || id:finn-b-C3_COLON_EXALLC	|| id:ebi-a-GCST90016926	Inverse variance weighted	11	0.163151	0.250451	0.51477	-0.327734	0.654036	1.17721	0.720555	1.92329
ebi-a-GCST90016926	finn-b-C3_COLON_EXALLC	Malignant neoplasm of colon (all cancers excluded) || id:finn-b-C3_COLON_EXALLC	|| id:ebi-a-GCST90016926	Simple mode	11	-0.260394	0.507543	0.619059	-1.25518	0.73439	0.770747	0.285025	2.08421
ebi-a-GCST90016926	finn-b-C3_COLON_EXALLC	Malignant neoplasm of colon (all cancers excluded) || id:finn-b-C3_COLON_EXALLC	|| id:ebi-a-GCST90016926	Weighted mode	11	-0.288612	0.450047	0.535754	-1.1707	0.593481	0.749303	0.310148	1.81028
ebi-a-GCST90016927	finn-b-C3_COLON_EXALLC	Malignant neoplasm of colon (all cancers excluded) || id:finn-b-C3_COLON_EXALLC	|| id:ebi-a-GCST90016927	MR Egger	9	0.425711	1.30892	0.754506	-2.13977	2.99119	1.53068	0.117682	19.9093
ebi-a-GCST90016927	finn-b-C3_COLON_EXALLC	Malignant neoplasm of colon (all cancers excluded) || id:finn-b-C3_COLON_EXALLC	|| id:ebi-a-GCST90016927	Weighted median	9	0.137805	0.310388	0.657059	-0.470556	0.746167	1.14775	0.624655	2.1089
ebi-a-GCST90016927	finn-b-C3_COLON_EXALLC	Malignant neoplasm of colon (all cancers excluded) || id:finn-b-C3_COLON_EXALLC	|| id:ebi-a-GCST90016927	Inverse variance weighted	9	0.158665	0.237022	0.503233	-0.305898	0.623228	1.17195	0.736462	1.86494
ebi-a-GCST90016927	finn-b-C3_COLON_EXALLC	Malignant neoplasm of colon (all cancers excluded) || id:finn-b-C3_COLON_EXALLC	|| id:ebi-a-GCST90016927	Simple mode	9	0.122817	0.496151	0.810726	-0.849639	1.09527	1.13068	0.427569	2.99
ebi-a-GCST90016927	finn-b-C3_COLON_EXALLC	Malignant neoplasm of colon (all cancers excluded) || id:finn-b-C3_COLON_EXALLC	|| id:ebi-a-GCST90016927	Weighted mode	9	0.164254	0.471103	0.736344	-0.759107	1.08761	1.17851	0.468084	2.96719
ebi-a-GCST90016928	finn-b-C3_COLON_EXALLC	Malignant neoplasm of colon (all cancers excluded) || id:finn-b-C3_COLON_EXALLC	|| id:ebi-a-GCST90016928	MR Egger	8	0.488647	0.798204	0.562882	-1.07583	2.05313	1.63011	0.341014	7.79222
ebi-a-GCST90016928	finn-b-C3_COLON_EXALLC	Malignant neoplasm of colon (all cancers excluded) || id:finn-b-C3_COLON_EXALLC	|| id:ebi-a-GCST90016928	Weighted median	8	-0.0249375	0.215257	0.907772	-0.446842	0.396967	0.975371	0.639645	1.48731
ebi-a-GCST90016928	finn-b-C3_COLON_EXALLC	Malignant neoplasm of colon (all cancers excluded) || id:finn-b-C3_COLON_EXALLC	|| id:ebi-a-GCST90016928	Inverse variance weighted	8	-0.0222173	0.190645	0.907227	-0.395882	0.351447	0.978028	0.673086	1.42112
ebi-a-GCST90016928	finn-b-C3_COLON_EXALLC	Malignant neoplasm of colon (all cancers excluded) || id:finn-b-C3_COLON_EXALLC	|| id:ebi-a-GCST90016928	Simple mode	8	-0.0693177	0.318752	0.834048	-0.694071	0.555436	0.93303	0.499538	1.7427
ebi-a-GCST90016928	finn-b-C3_COLON_EXALLC	Malignant neoplasm of colon (all cancers excluded) || id:finn-b-C3_COLON_EXALLC	|| id:ebi-a-GCST90016928	Weighted mode	8	-0.0760113	0.307073	0.811598	-0.677875	0.525852	0.926806	0.507695	1.6919
ebi-a-GCST90016929	finn-b-C3_COLON_EXALLC	Malignant neoplasm of colon (all cancers excluded) || id:finn-b-C3_COLON_EXALLC	|| id:ebi-a-GCST90016929	MR Egger	12	0.718412	0.523503	0.19996	-0.307653	1.74448	2.05117	0.73517	5.72291
ebi-a-GCST90016929	finn-b-C3_COLON_EXALLC	Malignant neoplasm of colon (all cancers excluded) || id:finn-b-C3_COLON_EXALLC	|| id:ebi-a-GCST90016929	Weighted median	12	-0.0457321	0.228806	0.84158	-0.494191	0.402727	0.955298	0.610064	1.4959
ebi-a-GCST90016929	finn-b-C3_COLON_EXALLC	Malignant neoplasm of colon (all cancers excluded) || id:finn-b-C3_COLON_EXALLC	|| id:ebi-a-GCST90016929	Inverse variance weighted	12	-0.186228	0.170052	0.273465	-0.51953	0.147075	0.830085	0.5948	1.15844
ebi-a-GCST90016929	finn-b-C3_COLON_EXALLC	Malignant neoplasm of colon (all cancers excluded) || id:finn-b-C3_COLON_EXALLC	|| id:ebi-a-GCST90016929	Simple mode	12	0.0225018	0.413906	0.95762	-0.788754	0.833758	1.02276	0.45441	2.30195
ebi-a-GCST90016929	finn-b-C3_COLON_EXALLC	Malignant neoplasm of colon (all cancers excluded) || id:finn-b-C3_COLON_EXALLC	|| id:ebi-a-GCST90016929	Weighted mode	12	0.169284	0.282086	0.560588	-0.383604	0.722173	1.18446	0.681401	2.0589
ebi-a-GCST90016929	finn-b-C3_COLON_EXALLC	Malignant neoplasm of colon (all cancers excluded) || id:finn-b-C3_COLON_EXALLC	|| id:ebi-a-GCST90016929	MR Egger	12	0.718412	0.523503	0.19996	-0.307653	1.74448	2.05117	0.73517	5.72291
ebi-a-GCST90016929	finn-b-C3_COLON_EXALLC	Malignant neoplasm of colon (all cancers excluded) || id:finn-b-C3_COLON_EXALLC	|| id:ebi-a-GCST90016929	Weighted median	12	-0.0457321	0.218922	0.834529	-0.47482	0.383356	0.955298	0.621997	1.4672
ebi-a-GCST90016929	finn-b-C3_COLON_EXALLC	Malignant neoplasm of colon (all cancers excluded) || id:finn-b-C3_COLON_EXALLC	|| id:ebi-a-GCST90016929	Inverse variance weighted	12	-0.186228	0.170052	0.273465	-0.51953	0.147075	0.830085	0.5948	1.15844
ebi-a-GCST90016929	finn-b-C3_COLON_EXALLC	Malignant neoplasm of colon (all cancers excluded) || id:finn-b-C3_COLON_EXALLC	|| id:ebi-a-GCST90016929	Simple mode	12	0.0225018	0.430221	0.959225	-0.820731	0.865734	1.02276	0.44011	2.37675
ebi-a-GCST90016929	finn-b-C3_COLON_EXALLC	Malignant neoplasm of colon (all cancers excluded) || id:finn-b-C3_COLON_EXALLC	|| id:ebi-a-GCST90016929	Weighted mode	12	0.169284	0.277902	0.554797	-0.375404	0.713973	1.18446	0.687012	2.04209
ebi-a-GCST90016931	finn-b-C3_COLON_EXALLC	Malignant neoplasm of colon (all cancers excluded) || id:finn-b-C3_COLON_EXALLC	|| id:ebi-a-GCST90016931	MR Egger	10	0.203595	0.696256	0.777411	-1.16107	1.56826	1.2258	0.313152	4.79827
ebi-a-GCST90016931	finn-b-C3_COLON_EXALLC	Malignant neoplasm of colon (all cancers excluded) || id:finn-b-C3_COLON_EXALLC	|| id:ebi-a-GCST90016931	Weighted median	10	0.153682	0.264578	0.561338	-0.364891	0.672255	1.16612	0.694272	1.95865
ebi-a-GCST90016931	finn-b-C3_COLON_EXALLC	Malignant neoplasm of colon (all cancers excluded) || id:finn-b-C3_COLON_EXALLC	|| id:ebi-a-GCST90016931	Inverse variance weighted	10	0.179137	0.224624	0.425162	-0.261126	0.6194	1.19618	0.770184	1.85781
ebi-a-GCST90016931	finn-b-C3_COLON_EXALLC	Malignant neoplasm of colon (all cancers excluded) || id:finn-b-C3_COLON_EXALLC	|| id:ebi-a-GCST90016931	Simple mode	10	0.189567	0.41232	0.656596	-0.618581	0.997715	1.20873	0.538708	2.71208
ebi-a-GCST90016931	finn-b-C3_COLON_EXALLC	Malignant neoplasm of colon (all cancers excluded) || id:finn-b-C3_COLON_EXALLC	|| id:ebi-a-GCST90016931	Weighted mode	10	0.102513	0.363414	0.78426	-0.609779	0.814805	1.10795	0.543471	2.25874
ebi-a-GCST90016932	finn-b-C3_COLON_EXALLC	Malignant neoplasm of colon (all cancers excluded) || id:finn-b-C3_COLON_EXALLC	|| id:ebi-a-GCST90016932	MR Egger	15	-0.775655	0.361923	0.0515976	-1.48502	-0.0662857	0.460402	0.226497	0.935863
ebi-a-GCST90016932	finn-b-C3_COLON_EXALLC	Malignant neoplasm of colon (all cancers excluded) || id:finn-b-C3_COLON_EXALLC	|| id:ebi-a-GCST90016932	Weighted median	15	-0.292045	0.194233	0.13269	-0.672741	0.0886519	0.746735	0.510308	1.0927
ebi-a-GCST90016932	finn-b-C3_COLON_EXALLC	Malignant neoplasm of colon (all cancers excluded) || id:finn-b-C3_COLON_EXALLC	|| id:ebi-a-GCST90016932	Inverse variance weighted	15	-0.286112	0.131528	0.0296081	-0.543907	-0.0283171	0.751178	0.580476	0.97208
ebi-a-GCST90016932	finn-b-C3_COLON_EXALLC	Malignant neoplasm of colon (all cancers excluded) || id:finn-b-C3_COLON_EXALLC	|| id:ebi-a-GCST90016932	Simple mode	15	-0.193001	0.281828	0.504638	-0.745383	0.359381	0.824481	0.474552	1.43244
ebi-a-GCST90016932	finn-b-C3_COLON_EXALLC	Malignant neoplasm of colon (all cancers excluded) || id:finn-b-C3_COLON_EXALLC	|| id:ebi-a-GCST90016932	Weighted mode	15	-0.235236	0.283696	0.420914	-0.791281	0.320809	0.790384	0.453264	1.37824
ebi-a-GCST90016933	finn-b-C3_COLON_EXALLC	Malignant neoplasm of colon (all cancers excluded) || id:finn-b-C3_COLON_EXALLC	|| id:ebi-a-GCST90016933	MR Egger	13	0.0443286	0.822754	0.957998	-1.56827	1.65693	1.04533	0.208406	5.24317
ebi-a-GCST90016933	finn-b-C3_COLON_EXALLC	Malignant neoplasm of colon (all cancers excluded) || id:finn-b-C3_COLON_EXALLC	|| id:ebi-a-GCST90016933	Weighted median	13	0.111418	0.273986	0.684261	-0.425595	0.648431	1.11786	0.653381	1.91254
ebi-a-GCST90016933	finn-b-C3_COLON_EXALLC	Malignant neoplasm of colon (all cancers excluded) || id:finn-b-C3_COLON_EXALLC	|| id:ebi-a-GCST90016933	Inverse variance weighted	13	0.1408	0.188388	0.454827	-0.228441	0.51004	1.15119	0.795773	1.66536
ebi-a-GCST90016933	finn-b-C3_COLON_EXALLC	Malignant neoplasm of colon (all cancers excluded) || id:finn-b-C3_COLON_EXALLC	|| id:ebi-a-GCST90016933	Simple mode	13	-0.0312014	0.447244	0.945531	-0.9078	0.845397	0.96928	0.403411	2.3289
ebi-a-GCST90016933	finn-b-C3_COLON_EXALLC	Malignant neoplasm of colon (all cancers excluded) || id:finn-b-C3_COLON_EXALLC	|| id:ebi-a-GCST90016933	Weighted mode	13	-0.0134559	0.467123	0.977493	-0.929017	0.902105	0.986634	0.394942	2.46479
ebi-a-GCST90016934	finn-b-C3_COLON_EXALLC	Malignant neoplasm of colon (all cancers excluded) || id:finn-b-C3_COLON_EXALLC	|| id:ebi-a-GCST90016934	MR Egger	11	-0.711718	0.600367	0.266186	-1.88844	0.465	0.4908	0.151308	1.59201
ebi-a-GCST90016934	finn-b-C3_COLON_EXALLC	Malignant neoplasm of colon (all cancers excluded) || id:finn-b-C3_COLON_EXALLC	|| id:ebi-a-GCST90016934	Weighted median	11	-0.196397	0.197117	0.319081	-0.582747	0.189952	0.821686	0.558363	1.20919
ebi-a-GCST90016934	finn-b-C3_COLON_EXALLC	Malignant neoplasm of colon (all cancers excluded) || id:finn-b-C3_COLON_EXALLC	|| id:ebi-a-GCST90016934	Inverse variance weighted	11	-0.0724236	0.17781	0.683781	-0.420931	0.276084	0.930137	0.656435	1.31796
ebi-a-GCST90016934	finn-b-C3_COLON_EXALLC	Malignant neoplasm of colon (all cancers excluded) || id:finn-b-C3_COLON_EXALLC	|| id:ebi-a-GCST90016934	Simple mode	11	-0.355885	0.272233	0.220376	-0.889463	0.177692	0.700553	0.410877	1.19446
ebi-a-GCST90016934	finn-b-C3_COLON_EXALLC	Malignant neoplasm of colon (all cancers excluded) || id:finn-b-C3_COLON_EXALLC	|| id:ebi-a-GCST90016934	Weighted mode	11	-0.314797	0.26589	0.263817	-0.835942	0.206348	0.729937	0.433466	1.22918
ebi-a-GCST90016935	finn-b-C3_COLON_EXALLC	Malignant neoplasm of colon (all cancers excluded) || id:finn-b-C3_COLON_EXALLC	|| id:ebi-a-GCST90016935	MR Egger	10	-0.23179	0.460843	0.628539	-1.13504	0.671463	0.793113	0.321408	1.9571
ebi-a-GCST90016935	finn-b-C3_COLON_EXALLC	Malignant neoplasm of colon (all cancers excluded) || id:finn-b-C3_COLON_EXALLC	|| id:ebi-a-GCST90016935	Weighted median	10	-0.239835	0.24052	0.318692	-0.711255	0.231585	0.786758	0.491028	1.2606
ebi-a-GCST90016935	finn-b-C3_COLON_EXALLC	Malignant neoplasm of colon (all cancers excluded) || id:finn-b-C3_COLON_EXALLC	|| id:ebi-a-GCST90016935	Inverse variance weighted	10	-0.0297468	0.182536	0.870547	-0.387517	0.328024	0.970691	0.67874	1.38822
ebi-a-GCST90016935	finn-b-C3_COLON_EXALLC	Malignant neoplasm of colon (all cancers excluded) || id:finn-b-C3_COLON_EXALLC	|| id:ebi-a-GCST90016935	Simple mode	10	-0.182534	0.401641	0.660253	-0.969749	0.604682	0.833157	0.379178	1.83067
ebi-a-GCST90016935	finn-b-C3_COLON_EXALLC	Malignant neoplasm of colon (all cancers excluded) || id:finn-b-C3_COLON_EXALLC	|| id:ebi-a-GCST90016935	Weighted mode	10	-0.23685	0.309039	0.463061	-0.842567	0.368867	0.78911	0.430604	1.44609
ebi-a-GCST90016936	finn-b-C3_COLON_EXALLC	Malignant neoplasm of colon (all cancers excluded) || id:finn-b-C3_COLON_EXALLC	|| id:ebi-a-GCST90016936	MR Egger	7	2.62156	1.76301	0.197174	-0.833948	6.07706	13.7571	0.434331	435.746
ebi-a-GCST90016936	finn-b-C3_COLON_EXALLC	Malignant neoplasm of colon (all cancers excluded) || id:finn-b-C3_COLON_EXALLC	|| id:ebi-a-GCST90016936	Weighted median	7	0.359679	0.33287	0.279902	-0.292746	1.01211	1.43287	0.746212	2.75139
ebi-a-GCST90016936	finn-b-C3_COLON_EXALLC	Malignant neoplasm of colon (all cancers excluded) || id:finn-b-C3_COLON_EXALLC	|| id:ebi-a-GCST90016936	Inverse variance weighted	7	0.367223	0.311703	0.23875	-0.243716	0.978161	1.44372	0.78371	2.65956
ebi-a-GCST90016936	finn-b-C3_COLON_EXALLC	Malignant neoplasm of colon (all cancers excluded) || id:finn-b-C3_COLON_EXALLC	|| id:ebi-a-GCST90016936	Simple mode	7	0.898487	0.604579	0.187793	-0.286488	2.08346	2.45589	0.750896	8.03224
ebi-a-GCST90016936	finn-b-C3_COLON_EXALLC	Malignant neoplasm of colon (all cancers excluded) || id:finn-b-C3_COLON_EXALLC	|| id:ebi-a-GCST90016936	Weighted mode	7	0.566937	0.600943	0.38189	-0.610911	1.74479	1.76286	0.542856	5.72467
ebi-a-GCST90016937	finn-b-C3_COLON_EXALLC	Malignant neoplasm of colon (all cancers excluded) || id:finn-b-C3_COLON_EXALLC	|| id:ebi-a-GCST90016937	MR Egger	13	-0.495259	0.850961	0.572302	-2.16314	1.17262	0.609413	0.114963	3.23046
ebi-a-GCST90016937	finn-b-C3_COLON_EXALLC	Malignant neoplasm of colon (all cancers excluded) || id:finn-b-C3_COLON_EXALLC	|| id:ebi-a-GCST90016937	Weighted median	13	-0.22414	0.267745	0.402514	-0.748921	0.30064	0.799203	0.472877	1.35072
ebi-a-GCST90016937	finn-b-C3_COLON_EXALLC	Malignant neoplasm of colon (all cancers excluded) || id:finn-b-C3_COLON_EXALLC	|| id:ebi-a-GCST90016937	Inverse variance weighted	13	-0.0806446	0.196522	0.681543	-0.465828	0.304539	0.922522	0.627615	1.356
ebi-a-GCST90016937	finn-b-C3_COLON_EXALLC	Malignant neoplasm of colon (all cancers excluded) || id:finn-b-C3_COLON_EXALLC	|| id:ebi-a-GCST90016937	Simple mode	13	-0.337987	0.450318	0.467385	-1.22061	0.544636	0.713204	0.29505	1.72398
ebi-a-GCST90016937	finn-b-C3_COLON_EXALLC	Malignant neoplasm of colon (all cancers excluded) || id:finn-b-C3_COLON_EXALLC	|| id:ebi-a-GCST90016937	Weighted mode	13	-0.337987	0.416471	0.432852	-1.15427	0.478295	0.713204	0.315288	1.61332
ebi-a-GCST90016938	finn-b-C3_COLON_EXALLC	Malignant neoplasm of colon (all cancers excluded) || id:finn-b-C3_COLON_EXALLC	|| id:ebi-a-GCST90016938	MR Egger	8	-0.260088	0.854641	0.77116	-1.93518	1.41501	0.770984	0.144398	4.11652
ebi-a-GCST90016938	finn-b-C3_COLON_EXALLC	Malignant neoplasm of colon (all cancers excluded) || id:finn-b-C3_COLON_EXALLC	|| id:ebi-a-GCST90016938	Weighted median	8	0.0308882	0.142706	0.82864	-0.248816	0.310593	1.03137	0.779723	1.36423
ebi-a-GCST90016938	finn-b-C3_COLON_EXALLC	Malignant neoplasm of colon (all cancers excluded) || id:finn-b-C3_COLON_EXALLC	|| id:ebi-a-GCST90016938	Inverse variance weighted	8	0.0127533	0.125357	0.918966	-0.232947	0.258454	1.01283	0.792196	1.29493
ebi-a-GCST90016938	finn-b-C3_COLON_EXALLC	Malignant neoplasm of colon (all cancers excluded) || id:finn-b-C3_COLON_EXALLC	|| id:ebi-a-GCST90016938	Simple mode	8	0.0661979	0.233143	0.784674	-0.390762	0.523158	1.06844	0.676541	1.68735
ebi-a-GCST90016938	finn-b-C3_COLON_EXALLC	Malignant neoplasm of colon (all cancers excluded) || id:finn-b-C3_COLON_EXALLC	|| id:ebi-a-GCST90016938	Weighted mode	8	0.0617735	0.234831	0.800082	-0.398494	0.522041	1.06372	0.67133	1.68546
ebi-a-GCST90016939	finn-b-C3_COLON_EXALLC	Malignant neoplasm of colon (all cancers excluded) || id:finn-b-C3_COLON_EXALLC	|| id:ebi-a-GCST90016939	MR Egger	9	0.554649	0.853918	0.536716	-1.11903	2.22833	1.74133	0.326596	9.28433
ebi-a-GCST90016939	finn-b-C3_COLON_EXALLC	Malignant neoplasm of colon (all cancers excluded) || id:finn-b-C3_COLON_EXALLC	|| id:ebi-a-GCST90016939	Weighted median	9	0.125078	0.309882	0.686484	-0.48229	0.732446	1.13324	0.617368	2.08016
ebi-a-GCST90016939	finn-b-C3_COLON_EXALLC	Malignant neoplasm of colon (all cancers excluded) || id:finn-b-C3_COLON_EXALLC	|| id:ebi-a-GCST90016939	Inverse variance weighted	9	0.0678747	0.226733	0.764665	-0.376521	0.512271	1.07023	0.686245	1.66908
ebi-a-GCST90016939	finn-b-C3_COLON_EXALLC	Malignant neoplasm of colon (all cancers excluded) || id:finn-b-C3_COLON_EXALLC	|| id:ebi-a-GCST90016939	Simple mode	9	0.222006	0.441101	0.628317	-0.642553	1.08656	1.24858	0.525948	2.96407
ebi-a-GCST90016939	finn-b-C3_COLON_EXALLC	Malignant neoplasm of colon (all cancers excluded) || id:finn-b-C3_COLON_EXALLC	|| id:ebi-a-GCST90016939	Weighted mode	9	0.23485	0.463405	0.625971	-0.673423	1.14312	1.26472	0.50996	3.13655
ebi-a-GCST90016940	finn-b-C3_COLON_EXALLC	Malignant neoplasm of colon (all cancers excluded) || id:finn-b-C3_COLON_EXALLC	|| id:ebi-a-GCST90016940	MR Egger	16	0.459651	0.623055	0.472859	-0.761538	1.68084	1.58352	0.466948	5.37006
ebi-a-GCST90016940	finn-b-C3_COLON_EXALLC	Malignant neoplasm of colon (all cancers excluded) || id:finn-b-C3_COLON_EXALLC	|| id:ebi-a-GCST90016940	Weighted median	16	-0.0113218	0.245505	0.963217	-0.492512	0.469869	0.988742	0.611089	1.59978
ebi-a-GCST90016940	finn-b-C3_COLON_EXALLC	Malignant neoplasm of colon (all cancers excluded) || id:finn-b-C3_COLON_EXALLC	|| id:ebi-a-GCST90016940	Inverse variance weighted	16	-0.0621476	0.179079	0.728561	-0.413143	0.288848	0.939744	0.661568	1.33489
ebi-a-GCST90016940	finn-b-C3_COLON_EXALLC	Malignant neoplasm of colon (all cancers excluded) || id:finn-b-C3_COLON_EXALLC	|| id:ebi-a-GCST90016940	Simple mode	16	0.0442978	0.446688	0.922317	-0.831211	0.919807	1.04529	0.435521	2.50881
ebi-a-GCST90016940	finn-b-C3_COLON_EXALLC	Malignant neoplasm of colon (all cancers excluded) || id:finn-b-C3_COLON_EXALLC	|| id:ebi-a-GCST90016940	Weighted mode	16	0.0520676	0.405349	0.899498	-0.742417	0.846552	1.05345	0.475962	2.33159
ebi-a-GCST90016941	finn-b-C3_COLON_EXALLC	Malignant neoplasm of colon (all cancers excluded) || id:finn-b-C3_COLON_EXALLC	|| id:ebi-a-GCST90016941	MR Egger	8	0.183275	0.568972	0.758292	-0.931909	1.29846	1.20114	0.393801	3.66365
ebi-a-GCST90016941	finn-b-C3_COLON_EXALLC	Malignant neoplasm of colon (all cancers excluded) || id:finn-b-C3_COLON_EXALLC	|| id:ebi-a-GCST90016941	Weighted median	8	0.169694	0.189004	0.369274	-0.200753	0.540141	1.18494	0.818114	1.71625
ebi-a-GCST90016941	finn-b-C3_COLON_EXALLC	Malignant neoplasm of colon (all cancers excluded) || id:finn-b-C3_COLON_EXALLC	|| id:ebi-a-GCST90016941	Inverse variance weighted	8	0.301914	0.211048	0.15256	-0.11174	0.715568	1.35245	0.894277	2.04535
ebi-a-GCST90016941	finn-b-C3_COLON_EXALLC	Malignant neoplasm of colon (all cancers excluded) || id:finn-b-C3_COLON_EXALLC	|| id:ebi-a-GCST90016941	Simple mode	8	0.170775	0.251626	0.519138	-0.322413	0.663962	1.18622	0.724399	1.94247
ebi-a-GCST90016941	finn-b-C3_COLON_EXALLC	Malignant neoplasm of colon (all cancers excluded) || id:finn-b-C3_COLON_EXALLC	|| id:ebi-a-GCST90016941	Weighted mode	8	0.145196	0.194937	0.480627	-0.236881	0.527273	1.15627	0.789085	1.6943
ebi-a-GCST90016942	finn-b-C3_COLON_EXALLC	Malignant neoplasm of colon (all cancers excluded) || id:finn-b-C3_COLON_EXALLC	|| id:ebi-a-GCST90016942	MR Egger	10	-0.315345	0.460192	0.51255	-1.21732	0.58663	0.729537	0.296022	1.79792
ebi-a-GCST90016942	finn-b-C3_COLON_EXALLC	Malignant neoplasm of colon (all cancers excluded) || id:finn-b-C3_COLON_EXALLC	|| id:ebi-a-GCST90016942	Weighted median	10	0.0887286	0.142675	0.534012	-0.190914	0.368372	1.09278	0.826203	1.44538
ebi-a-GCST90016942	finn-b-C3_COLON_EXALLC	Malignant neoplasm of colon (all cancers excluded) || id:finn-b-C3_COLON_EXALLC	|| id:ebi-a-GCST90016942	Inverse variance weighted	10	0.0470626	0.110079	0.668989	-0.168691	0.262817	1.04819	0.844769	1.30059
ebi-a-GCST90016942	finn-b-C3_COLON_EXALLC	Malignant neoplasm of colon (all cancers excluded) || id:finn-b-C3_COLON_EXALLC	|| id:ebi-a-GCST90016942	Simple mode	10	0.132174	0.21447	0.552973	-0.288186	0.552535	1.14131	0.749622	1.73765
ebi-a-GCST90016942	finn-b-C3_COLON_EXALLC	Malignant neoplasm of colon (all cancers excluded) || id:finn-b-C3_COLON_EXALLC	|| id:ebi-a-GCST90016942	Weighted mode	10	0.107892	0.21684	0.630722	-0.317115	0.532899	1.11393	0.728247	1.70386
ebi-a-GCST90016943	finn-b-C3_COLON_EXALLC	Malignant neoplasm of colon (all cancers excluded) || id:finn-b-C3_COLON_EXALLC	|| id:ebi-a-GCST90016943	MR Egger	14	1.05105	0.368344	0.0145297	0.329093	1.773	2.86064	1.38971	5.88849
ebi-a-GCST90016943	finn-b-C3_COLON_EXALLC	Malignant neoplasm of colon (all cancers excluded) || id:finn-b-C3_COLON_EXALLC	|| id:ebi-a-GCST90016943	Weighted median	14	0.0930444	0.132234	0.481659	-0.166133	0.352222	1.09751	0.846933	1.42222
ebi-a-GCST90016943	finn-b-C3_COLON_EXALLC	Malignant neoplasm of colon (all cancers excluded) || id:finn-b-C3_COLON_EXALLC	|| id:ebi-a-GCST90016943	Inverse variance weighted	14	0.0852599	0.104321	0.413767	-0.11921	0.28973	1.089	0.887622	1.33607
ebi-a-GCST90016943	finn-b-C3_COLON_EXALLC	Malignant neoplasm of colon (all cancers excluded) || id:finn-b-C3_COLON_EXALLC	|| id:ebi-a-GCST90016943	Simple mode	14	0.185822	0.240903	0.454287	-0.286347	0.657992	1.20421	0.751002	1.93091
ebi-a-GCST90016943	finn-b-C3_COLON_EXALLC	Malignant neoplasm of colon (all cancers excluded) || id:finn-b-C3_COLON_EXALLC	|| id:ebi-a-GCST90016943	Weighted mode	14	0.207087	0.207258	0.335945	-0.199138	0.613312	1.23009	0.819437	1.84654
ebi-a-GCST90016944	finn-b-C3_COLON_EXALLC	Malignant neoplasm of colon (all cancers excluded) || id:finn-b-C3_COLON_EXALLC	|| id:ebi-a-GCST90016944	MR Egger	14	0.338387	0.255484	0.21001	-0.162361	0.839136	1.40268	0.850134	2.31437
ebi-a-GCST90016944	finn-b-C3_COLON_EXALLC	Malignant neoplasm of colon (all cancers excluded) || id:finn-b-C3_COLON_EXALLC	|| id:ebi-a-GCST90016944	Weighted median	14	-0.184534	0.170121	0.278045	-0.517972	0.148904	0.831492	0.595727	1.16056
ebi-a-GCST90016944	finn-b-C3_COLON_EXALLC	Malignant neoplasm of colon (all cancers excluded) || id:finn-b-C3_COLON_EXALLC	|| id:ebi-a-GCST90016944	Inverse variance weighted	14	-0.155993	0.132437	0.238853	-0.41557	0.103585	0.855566	0.659964	1.10914
ebi-a-GCST90016944	finn-b-C3_COLON_EXALLC	Malignant neoplasm of colon (all cancers excluded) || id:finn-b-C3_COLON_EXALLC	|| id:ebi-a-GCST90016944	Simple mode	14	-0.361623	0.298777	0.247694	-0.947225	0.223979	0.696545	0.387816	1.25104
ebi-a-GCST90016944	finn-b-C3_COLON_EXALLC	Malignant neoplasm of colon (all cancers excluded) || id:finn-b-C3_COLON_EXALLC	|| id:ebi-a-GCST90016944	Weighted mode	14	-0.116047	0.214635	0.597875	-0.536731	0.304637	0.890433	0.584656	1.35613
ebi-a-GCST90016945	finn-b-C3_COLON_EXALLC	Malignant neoplasm of colon (all cancers excluded) || id:finn-b-C3_COLON_EXALLC	|| id:ebi-a-GCST90016945	MR Egger	9	0.144915	0.45305	0.758406	-0.743063	1.03289	1.15594	0.475655	2.80918
ebi-a-GCST90016945	finn-b-C3_COLON_EXALLC	Malignant neoplasm of colon (all cancers excluded) || id:finn-b-C3_COLON_EXALLC	|| id:ebi-a-GCST90016945	Weighted median	9	-0.166837	0.217824	0.443721	-0.593772	0.260098	0.846338	0.55224	1.29706
ebi-a-GCST90016945	finn-b-C3_COLON_EXALLC	Malignant neoplasm of colon (all cancers excluded) || id:finn-b-C3_COLON_EXALLC	|| id:ebi-a-GCST90016945	Inverse variance weighted	9	-0.15394	0.163314	0.345884	-0.474035	0.166155	0.857323	0.622485	1.18076
ebi-a-GCST90016945	finn-b-C3_COLON_EXALLC	Malignant neoplasm of colon (all cancers excluded) || id:finn-b-C3_COLON_EXALLC	|| id:ebi-a-GCST90016945	Simple mode	9	-0.210416	0.348666	0.562898	-0.893801	0.472968	0.810247	0.409098	1.60475
ebi-a-GCST90016945	finn-b-C3_COLON_EXALLC	Malignant neoplasm of colon (all cancers excluded) || id:finn-b-C3_COLON_EXALLC	|| id:ebi-a-GCST90016945	Weighted mode	9	-0.171906	0.330524	0.617074	-0.819733	0.475921	0.842058	0.440549	1.6095
ebi-a-GCST90016946	finn-b-C3_COLON_EXALLC	Malignant neoplasm of colon (all cancers excluded) || id:finn-b-C3_COLON_EXALLC	|| id:ebi-a-GCST90016946	MR Egger	13	0.133376	0.383684	0.734687	-0.618645	0.885396	1.14268	0.538674	2.42394
ebi-a-GCST90016946	finn-b-C3_COLON_EXALLC	Malignant neoplasm of colon (all cancers excluded) || id:finn-b-C3_COLON_EXALLC	|| id:ebi-a-GCST90016946	Weighted median	13	-0.0884246	0.229777	0.700365	-0.538787	0.361938	0.915372	0.583456	1.43611
ebi-a-GCST90016946	finn-b-C3_COLON_EXALLC	Malignant neoplasm of colon (all cancers excluded) || id:finn-b-C3_COLON_EXALLC	|| id:ebi-a-GCST90016946	Inverse variance weighted	13	-0.021363	0.163587	0.896099	-0.341994	0.299268	0.978864	0.710353	1.34887
ebi-a-GCST90016946	finn-b-C3_COLON_EXALLC	Malignant neoplasm of colon (all cancers excluded) || id:finn-b-C3_COLON_EXALLC	|| id:ebi-a-GCST90016946	Simple mode	13	0.265662	0.397779	0.516861	-0.513986	1.04531	1.30429	0.598107	2.84428
ebi-a-GCST90016946	finn-b-C3_COLON_EXALLC	Malignant neoplasm of colon (all cancers excluded) || id:finn-b-C3_COLON_EXALLC	|| id:ebi-a-GCST90016946	Weighted mode	13	-0.167854	0.335888	0.6263	-0.826195	0.490487	0.845477	0.437712	1.63311
ebi-a-GCST90016947	finn-b-C3_COLON_EXALLC	Malignant neoplasm of colon (all cancers excluded) || id:finn-b-C3_COLON_EXALLC	|| id:ebi-a-GCST90016947	MR Egger	9	1.30606	1.08636	0.268361	-0.823216	3.43533	3.69159	0.439018	31.0417
ebi-a-GCST90016947	finn-b-C3_COLON_EXALLC	Malignant neoplasm of colon (all cancers excluded) || id:finn-b-C3_COLON_EXALLC	|| id:ebi-a-GCST90016947	Weighted median	9	0.934528	0.329803	0.00460279	0.288114	1.58094	2.54601	1.33391	4.85953
ebi-a-GCST90016947	finn-b-C3_COLON_EXALLC	Malignant neoplasm of colon (all cancers excluded) || id:finn-b-C3_COLON_EXALLC	|| id:ebi-a-GCST90016947	Inverse variance weighted	9	0.710135	0.244109	0.00362487	0.231681	1.18859	2.03427	1.26072	3.28245
ebi-a-GCST90016947	finn-b-C3_COLON_EXALLC	Malignant neoplasm of colon (all cancers excluded) || id:finn-b-C3_COLON_EXALLC	|| id:ebi-a-GCST90016947	Simple mode	9	0.986899	0.496497	0.0820618	0.0137644	1.96003	2.6829	1.01386	7.09956
ebi-a-GCST90016947	finn-b-C3_COLON_EXALLC	Malignant neoplasm of colon (all cancers excluded) || id:finn-b-C3_COLON_EXALLC	|| id:ebi-a-GCST90016947	Weighted mode	9	0.993349	0.490475	0.0774221	0.0320181	1.95468	2.70026	1.03254	7.06166
ebi-a-GCST90016948	finn-b-C3_COLON_EXALLC	Malignant neoplasm of colon (all cancers excluded) || id:finn-b-C3_COLON_EXALLC	|| id:ebi-a-GCST90016948	MR Egger	16	-0.201593	0.551005	0.719936	-1.28156	0.878378	0.817428	0.277603	2.40699
ebi-a-GCST90016948	finn-b-C3_COLON_EXALLC	Malignant neoplasm of colon (all cancers excluded) || id:finn-b-C3_COLON_EXALLC	|| id:ebi-a-GCST90016948	Weighted median	16	-0.082321	0.20177	0.683278	-0.47779	0.313148	0.920976	0.620152	1.36772
ebi-a-GCST90016948	finn-b-C3_COLON_EXALLC	Malignant neoplasm of colon (all cancers excluded) || id:finn-b-C3_COLON_EXALLC	|| id:ebi-a-GCST90016948	Inverse variance weighted	16	-0.0602183	0.15294	0.693775	-0.359981	0.239545	0.941559	0.697689	1.27067
ebi-a-GCST90016948	finn-b-C3_COLON_EXALLC	Malignant neoplasm of colon (all cancers excluded) || id:finn-b-C3_COLON_EXALLC	|| id:ebi-a-GCST90016948	Simple mode	16	-0.12079	0.347572	0.733025	-0.802031	0.560451	0.88622	0.448417	1.75146
ebi-a-GCST90016948	finn-b-C3_COLON_EXALLC	Malignant neoplasm of colon (all cancers excluded) || id:finn-b-C3_COLON_EXALLC	|| id:ebi-a-GCST90016948	Weighted mode	16	-0.130148	0.331312	0.699975	-0.77952	0.519225	0.877966	0.458626	1.68072
ebi-a-GCST90016949	finn-b-C3_COLON_EXALLC	Malignant neoplasm of colon (all cancers excluded) || id:finn-b-C3_COLON_EXALLC	|| id:ebi-a-GCST90016949	MR Egger	15	0.354026	0.506957	0.49727	-0.639609	1.34766	1.42479	0.527498	3.84842
ebi-a-GCST90016949	finn-b-C3_COLON_EXALLC	Malignant neoplasm of colon (all cancers excluded) || id:finn-b-C3_COLON_EXALLC	|| id:ebi-a-GCST90016949	Weighted median	15	-0.197389	0.156043	0.205885	-0.503233	0.108456	0.820872	0.604573	1.11456
ebi-a-GCST90016949	finn-b-C3_COLON_EXALLC	Malignant neoplasm of colon (all cancers excluded) || id:finn-b-C3_COLON_EXALLC	|| id:ebi-a-GCST90016949	Inverse variance weighted	15	-0.185291	0.118819	0.118893	-0.418176	0.0475945	0.830863	0.658246	1.04875
ebi-a-GCST90016949	finn-b-C3_COLON_EXALLC	Malignant neoplasm of colon (all cancers excluded) || id:finn-b-C3_COLON_EXALLC	|| id:ebi-a-GCST90016949	Simple mode	15	-0.268238	0.289301	0.369534	-0.835268	0.298791	0.764725	0.433758	1.34823
ebi-a-GCST90016949	finn-b-C3_COLON_EXALLC	Malignant neoplasm of colon (all cancers excluded) || id:finn-b-C3_COLON_EXALLC	|| id:ebi-a-GCST90016949	Weighted mode	15	-0.275718	0.27751	0.337307	-0.819638	0.268201	0.759027	0.440591	1.30761
ebi-a-GCST90016950	finn-b-C3_COLON_EXALLC	Malignant neoplasm of colon (all cancers excluded) || id:finn-b-C3_COLON_EXALLC	|| id:ebi-a-GCST90016950	MR Egger	17	-0.614699	0.53636	0.269727	-1.66596	0.436567	0.540804	0.189008	1.54739
ebi-a-GCST90016950	finn-b-C3_COLON_EXALLC	Malignant neoplasm of colon (all cancers excluded) || id:finn-b-C3_COLON_EXALLC	|| id:ebi-a-GCST90016950	Weighted median	17	0.0273235	0.228744	0.904919	-0.421015	0.475662	1.0277	0.65638	1.60908
ebi-a-GCST90016950	finn-b-C3_COLON_EXALLC	Malignant neoplasm of colon (all cancers excluded) || id:finn-b-C3_COLON_EXALLC	|| id:ebi-a-GCST90016950	Inverse variance weighted	17	-0.0137579	0.175186	0.937404	-0.357123	0.329607	0.986336	0.699686	1.39042
ebi-a-GCST90016950	finn-b-C3_COLON_EXALLC	Malignant neoplasm of colon (all cancers excluded) || id:finn-b-C3_COLON_EXALLC	|| id:ebi-a-GCST90016950	Simple mode	17	0.0397658	0.452516	0.931065	-0.847165	0.926696	1.04057	0.428629	2.52615
ebi-a-GCST90016950	finn-b-C3_COLON_EXALLC	Malignant neoplasm of colon (all cancers excluded) || id:finn-b-C3_COLON_EXALLC	|| id:ebi-a-GCST90016950	Weighted mode	17	0.0125549	0.43959	0.977568	-0.849041	0.874151	1.01263	0.427825	2.39684
ebi-a-GCST90016951	finn-b-C3_COLON_EXALLC	Malignant neoplasm of colon (all cancers excluded) || id:finn-b-C3_COLON_EXALLC	|| id:ebi-a-GCST90016951	MR Egger	9	0.732799	0.440929	0.140478	-0.131421	1.59702	2.0809	0.876848	4.93829
ebi-a-GCST90016951	finn-b-C3_COLON_EXALLC	Malignant neoplasm of colon (all cancers excluded) || id:finn-b-C3_COLON_EXALLC	|| id:ebi-a-GCST90016951	Weighted median	9	0.346039	0.262003	0.186586	-0.167486	0.859565	1.41346	0.845788	2.36213
ebi-a-GCST90016951	finn-b-C3_COLON_EXALLC	Malignant neoplasm of colon (all cancers excluded) || id:finn-b-C3_COLON_EXALLC	|| id:ebi-a-GCST90016951	Inverse variance weighted	9	0.242622	0.195999	0.215763	-0.141536	0.626781	1.27459	0.868024	1.87158
ebi-a-GCST90016951	finn-b-C3_COLON_EXALLC	Malignant neoplasm of colon (all cancers excluded) || id:finn-b-C3_COLON_EXALLC	|| id:ebi-a-GCST90016951	Simple mode	9	-0.170104	0.414632	0.692387	-0.982783	0.642575	0.843577	0.374268	1.90137
ebi-a-GCST90016951	finn-b-C3_COLON_EXALLC	Malignant neoplasm of colon (all cancers excluded) || id:finn-b-C3_COLON_EXALLC	|| id:ebi-a-GCST90016951	Weighted mode	9	0.298483	0.350004	0.418569	-0.387525	0.984491	1.34781	0.678735	2.67645
ebi-a-GCST90016952	finn-b-C3_COLON_EXALLC	Malignant neoplasm of colon (all cancers excluded) || id:finn-b-C3_COLON_EXALLC	|| id:ebi-a-GCST90016952	MR Egger	13	-0.579995	0.765869	0.464782	-2.0811	0.921108	0.559901	0.124793	2.51207
ebi-a-GCST90016952	finn-b-C3_COLON_EXALLC	Malignant neoplasm of colon (all cancers excluded) || id:finn-b-C3_COLON_EXALLC	|| id:ebi-a-GCST90016952	Weighted median	13	-0.260611	0.270053	0.334528	-0.789915	0.268694	0.770581	0.453883	1.30825
ebi-a-GCST90016952	finn-b-C3_COLON_EXALLC	Malignant neoplasm of colon (all cancers excluded) || id:finn-b-C3_COLON_EXALLC	|| id:ebi-a-GCST90016952	Inverse variance weighted	13	-0.0135811	0.188197	0.942471	-0.382447	0.355285	0.986511	0.68219	1.42659
ebi-a-GCST90016952	finn-b-C3_COLON_EXALLC	Malignant neoplasm of colon (all cancers excluded) || id:finn-b-C3_COLON_EXALLC	|| id:ebi-a-GCST90016952	Simple mode	13	-0.445779	0.449363	0.340768	-1.32653	0.434972	0.640325	0.265396	1.54492
ebi-a-GCST90016952	finn-b-C3_COLON_EXALLC	Malignant neoplasm of colon (all cancers excluded) || id:finn-b-C3_COLON_EXALLC	|| id:ebi-a-GCST90016952	Weighted mode	13	-0.384691	0.441521	0.400694	-1.25007	0.48069	0.680661	0.286484	1.61719
ebi-a-GCST90016953	finn-b-C3_COLON_EXALLC	Malignant neoplasm of colon (all cancers excluded) || id:finn-b-C3_COLON_EXALLC	|| id:ebi-a-GCST90016953	MR Egger	9	-0.30454	0.394677	0.465586	-1.07811	0.469027	0.737462	0.340239	1.59844
ebi-a-GCST90016953	finn-b-C3_COLON_EXALLC	Malignant neoplasm of colon (all cancers excluded) || id:finn-b-C3_COLON_EXALLC	|| id:ebi-a-GCST90016953	Weighted median	9	0.0874706	0.168094	0.602807	-0.241993	0.416934	1.09141	0.785062	1.5173
ebi-a-GCST90016953	finn-b-C3_COLON_EXALLC	Malignant neoplasm of colon (all cancers excluded) || id:finn-b-C3_COLON_EXALLC	|| id:ebi-a-GCST90016953	Inverse variance weighted	9	-0.00862503	0.13238	0.948052	-0.268091	0.250841	0.991412	0.764838	1.28511
ebi-a-GCST90016953	finn-b-C3_COLON_EXALLC	Malignant neoplasm of colon (all cancers excluded) || id:finn-b-C3_COLON_EXALLC	|| id:ebi-a-GCST90016953	Simple mode	9	0.138019	0.27344	0.62734	-0.397923	0.673961	1.148	0.671714	1.96199
ebi-a-GCST90016953	finn-b-C3_COLON_EXALLC	Malignant neoplasm of colon (all cancers excluded) || id:finn-b-C3_COLON_EXALLC	|| id:ebi-a-GCST90016953	Weighted mode	9	0.128934	0.2604	0.633814	-0.38145	0.639319	1.13762	0.68287	1.89519
ebi-a-GCST90016954	finn-b-C3_COLON_EXALLC	Malignant neoplasm of colon (all cancers excluded) || id:finn-b-C3_COLON_EXALLC	|| id:ebi-a-GCST90016954	MR Egger	13	-0.0320576	0.452294	0.944767	-0.918554	0.854439	0.968451	0.399096	2.35006
ebi-a-GCST90016954	finn-b-C3_COLON_EXALLC	Malignant neoplasm of colon (all cancers excluded) || id:finn-b-C3_COLON_EXALLC	|| id:ebi-a-GCST90016954	Weighted median	13	-0.10364	0.196308	0.597537	-0.488403	0.281123	0.90155	0.613606	1.32462
ebi-a-GCST90016954	finn-b-C3_COLON_EXALLC	Malignant neoplasm of colon (all cancers excluded) || id:finn-b-C3_COLON_EXALLC	|| id:ebi-a-GCST90016954	Inverse variance weighted	13	0.00816356	0.142714	0.954384	-0.271555	0.287883	1.0082	0.762193	1.3336
ebi-a-GCST90016954	finn-b-C3_COLON_EXALLC	Malignant neoplasm of colon (all cancers excluded) || id:finn-b-C3_COLON_EXALLC	|| id:ebi-a-GCST90016954	Simple mode	13	-0.343085	0.342485	0.336237	-1.01436	0.328186	0.709578	0.362636	1.38845
ebi-a-GCST90016954	finn-b-C3_COLON_EXALLC	Malignant neoplasm of colon (all cancers excluded) || id:finn-b-C3_COLON_EXALLC	|| id:ebi-a-GCST90016954	Weighted mode	13	-0.265917	0.304831	0.40014	-0.863387	0.331552	0.766503	0.421731	1.39313
ebi-a-GCST90016955	finn-b-C3_COLON_EXALLC	Malignant neoplasm of colon (all cancers excluded) || id:finn-b-C3_COLON_EXALLC	|| id:ebi-a-GCST90016955	MR Egger	13	0.823602	0.427567	0.0802957	-0.0144284	1.66163	2.27869	0.985675	5.2679
ebi-a-GCST90016955	finn-b-C3_COLON_EXALLC	Malignant neoplasm of colon (all cancers excluded) || id:finn-b-C3_COLON_EXALLC	|| id:ebi-a-GCST90016955	Weighted median	13	-0.152712	0.145284	0.293202	-0.437469	0.132046	0.858377	0.645669	1.14116
ebi-a-GCST90016955	finn-b-C3_COLON_EXALLC	Malignant neoplasm of colon (all cancers excluded) || id:finn-b-C3_COLON_EXALLC	|| id:ebi-a-GCST90016955	Inverse variance weighted	13	-0.0753089	0.112357	0.50269	-0.295529	0.144911	0.927457	0.744138	1.15594
ebi-a-GCST90016955	finn-b-C3_COLON_EXALLC	Malignant neoplasm of colon (all cancers excluded) || id:finn-b-C3_COLON_EXALLC	|| id:ebi-a-GCST90016955	Simple mode	13	-0.235442	0.244577	0.35472	-0.714813	0.243929	0.790221	0.489283	1.27625
ebi-a-GCST90016955	finn-b-C3_COLON_EXALLC	Malignant neoplasm of colon (all cancers excluded) || id:finn-b-C3_COLON_EXALLC	|| id:ebi-a-GCST90016955	Weighted mode	13	-0.219954	0.224726	0.347016	-0.660417	0.220508	0.802556	0.516636	1.24671
ebi-a-GCST90016956	finn-b-C3_COLON_EXALLC	Malignant neoplasm of colon (all cancers excluded) || id:finn-b-C3_COLON_EXALLC	|| id:ebi-a-GCST90016956	MR Egger	19	0.38023	0.27385	0.182922	-0.156516	0.916976	1.46262	0.855118	2.50171
ebi-a-GCST90016956	finn-b-C3_COLON_EXALLC	Malignant neoplasm of colon (all cancers excluded) || id:finn-b-C3_COLON_EXALLC	|| id:ebi-a-GCST90016956	Weighted median	19	-0.0487198	0.209705	0.816285	-0.459741	0.362301	0.952448	0.631447	1.43663
ebi-a-GCST90016956	finn-b-C3_COLON_EXALLC	Malignant neoplasm of colon (all cancers excluded) || id:finn-b-C3_COLON_EXALLC	|| id:ebi-a-GCST90016956	Inverse variance weighted	19	0.00365721	0.140667	0.979258	-0.272051	0.279365	1.00366	0.761815	1.32229
ebi-a-GCST90016956	finn-b-C3_COLON_EXALLC	Malignant neoplasm of colon (all cancers excluded) || id:finn-b-C3_COLON_EXALLC	|| id:ebi-a-GCST90016956	Simple mode	19	-0.204085	0.381785	0.599499	-0.952383	0.544213	0.815393	0.385821	1.72325
ebi-a-GCST90016956	finn-b-C3_COLON_EXALLC	Malignant neoplasm of colon (all cancers excluded) || id:finn-b-C3_COLON_EXALLC	|| id:ebi-a-GCST90016956	Weighted mode	19	0.00533027	0.301595	0.986094	-0.585797	0.596457	1.00534	0.556662	1.81567
ebi-a-GCST90016957	finn-b-C3_COLON_EXALLC	Malignant neoplasm of colon (all cancers excluded) || id:finn-b-C3_COLON_EXALLC	|| id:ebi-a-GCST90016957	MR Egger	11	0.122208	0.665647	0.858402	-1.18246	1.42688	1.12999	0.306524	4.16567
ebi-a-GCST90016957	finn-b-C3_COLON_EXALLC	Malignant neoplasm of colon (all cancers excluded) || id:finn-b-C3_COLON_EXALLC	|| id:ebi-a-GCST90016957	Weighted median	11	-0.108069	0.23311	0.642937	-0.564966	0.348827	0.897565	0.56838	1.4174
ebi-a-GCST90016957	finn-b-C3_COLON_EXALLC	Malignant neoplasm of colon (all cancers excluded) || id:finn-b-C3_COLON_EXALLC	|| id:ebi-a-GCST90016957	Inverse variance weighted	11	-0.10135	0.18906	0.591909	-0.471908	0.269208	0.903617	0.623811	1.30893
ebi-a-GCST90016957	finn-b-C3_COLON_EXALLC	Malignant neoplasm of colon (all cancers excluded) || id:finn-b-C3_COLON_EXALLC	|| id:ebi-a-GCST90016957	Simple mode	11	-0.104202	0.365351	0.781303	-0.820289	0.611885	0.901043	0.440304	1.8439
ebi-a-GCST90016957	finn-b-C3_COLON_EXALLC	Malignant neoplasm of colon (all cancers excluded) || id:finn-b-C3_COLON_EXALLC	|| id:ebi-a-GCST90016957	Weighted mode	11	-0.0770846	0.336151	0.823246	-0.735941	0.581772	0.925812	0.479055	1.78921
ebi-a-GCST90016958	finn-b-C3_COLON_EXALLC	Malignant neoplasm of colon (all cancers excluded) || id:finn-b-C3_COLON_EXALLC	|| id:ebi-a-GCST90016958	MR Egger	12	-0.794753	0.424955	0.0909774	-1.62766	0.0381592	0.451693	0.196388	1.0389
ebi-a-GCST90016958	finn-b-C3_COLON_EXALLC	Malignant neoplasm of colon (all cancers excluded) || id:finn-b-C3_COLON_EXALLC	|| id:ebi-a-GCST90016958	Weighted median	12	-0.0725311	0.12473	0.560902	-0.317003	0.171941	0.930037	0.728329	1.18761
ebi-a-GCST90016958	finn-b-C3_COLON_EXALLC	Malignant neoplasm of colon (all cancers excluded) || id:finn-b-C3_COLON_EXALLC	|| id:ebi-a-GCST90016958	Inverse variance weighted	12	-0.0301546	0.0986073	0.759753	-0.223425	0.163116	0.970296	0.799775	1.17717
ebi-a-GCST90016958	finn-b-C3_COLON_EXALLC	Malignant neoplasm of colon (all cancers excluded) || id:finn-b-C3_COLON_EXALLC	|| id:ebi-a-GCST90016958	Simple mode	12	-0.0445509	0.206857	0.83342	-0.449991	0.360889	0.956427	0.637634	1.4346
ebi-a-GCST90016958	finn-b-C3_COLON_EXALLC	Malignant neoplasm of colon (all cancers excluded) || id:finn-b-C3_COLON_EXALLC	|| id:ebi-a-GCST90016958	Weighted mode	12	-0.0790258	0.190016	0.685488	-0.451456	0.293405	0.924016	0.6367	1.34099
ebi-a-GCST90016959	finn-b-C3_COLON_EXALLC	Malignant neoplasm of colon (all cancers excluded) || id:finn-b-C3_COLON_EXALLC	|| id:ebi-a-GCST90016959	MR Egger	7	0.309301	0.477309	0.545555	-0.626225	1.24483	1.36247	0.534606	3.47234
ebi-a-GCST90016959	finn-b-C3_COLON_EXALLC	Malignant neoplasm of colon (all cancers excluded) || id:finn-b-C3_COLON_EXALLC	|| id:ebi-a-GCST90016959	Weighted median	7	0.345789	0.220612	0.11702	-0.0866114	0.778189	1.4131	0.917033	2.17753
ebi-a-GCST90016959	finn-b-C3_COLON_EXALLC	Malignant neoplasm of colon (all cancers excluded) || id:finn-b-C3_COLON_EXALLC	|| id:ebi-a-GCST90016959	Inverse variance weighted	7	0.280297	0.177799	0.114915	-0.0681893	0.628783	1.32352	0.934084	1.87533
ebi-a-GCST90016959	finn-b-C3_COLON_EXALLC	Malignant neoplasm of colon (all cancers excluded) || id:finn-b-C3_COLON_EXALLC	|| id:ebi-a-GCST90016959	Simple mode	7	0.266944	0.328427	0.447378	-0.376773	0.910661	1.30597	0.686072	2.48596
ebi-a-GCST90016959	finn-b-C3_COLON_EXALLC	Malignant neoplasm of colon (all cancers excluded) || id:finn-b-C3_COLON_EXALLC	|| id:ebi-a-GCST90016959	Weighted mode	7	0.324856	0.267575	0.270332	-0.19959	0.849303	1.38383	0.819066	2.33802
ebi-a-GCST90016960	finn-b-C3_COLON_EXALLC	Malignant neoplasm of colon (all cancers excluded) || id:finn-b-C3_COLON_EXALLC	|| id:ebi-a-GCST90016960	MR Egger	8	1.16187	0.808452	0.200707	-0.422698	2.74643	3.1959	0.655276	15.5869
ebi-a-GCST90016960	finn-b-C3_COLON_EXALLC	Malignant neoplasm of colon (all cancers excluded) || id:finn-b-C3_COLON_EXALLC	|| id:ebi-a-GCST90016960	Weighted median	8	-0.26351	0.231325	0.254647	-0.716907	0.189887	0.76835	0.48826	1.20911
ebi-a-GCST90016960	finn-b-C3_COLON_EXALLC	Malignant neoplasm of colon (all cancers excluded) || id:finn-b-C3_COLON_EXALLC	|| id:ebi-a-GCST90016960	Inverse variance weighted	8	-0.209969	0.204745	0.305121	-0.61127	0.191332	0.810609	0.542661	1.21086
ebi-a-GCST90016960	finn-b-C3_COLON_EXALLC	Malignant neoplasm of colon (all cancers excluded) || id:finn-b-C3_COLON_EXALLC	|| id:ebi-a-GCST90016960	Simple mode	8	-0.399973	0.362233	0.306016	-1.10995	0.310003	0.670338	0.329575	1.36343
ebi-a-GCST90016960	finn-b-C3_COLON_EXALLC	Malignant neoplasm of colon (all cancers excluded) || id:finn-b-C3_COLON_EXALLC	|| id:ebi-a-GCST90016960	Weighted mode	8	-0.379339	0.338631	0.29958	-1.04306	0.284378	0.684314	0.352376	1.32894
ebi-a-GCST90016961	finn-b-C3_COLON_EXALLC	Malignant neoplasm of colon (all cancers excluded) || id:finn-b-C3_COLON_EXALLC	|| id:ebi-a-GCST90016961	MR Egger	11	0.122793	0.665256	0.857651	-1.18111	1.42669	1.13065	0.306938	4.16491
ebi-a-GCST90016961	finn-b-C3_COLON_EXALLC	Malignant neoplasm of colon (all cancers excluded) || id:finn-b-C3_COLON_EXALLC	|| id:ebi-a-GCST90016961	Weighted median	11	-0.108224	0.236646	0.647436	-0.57205	0.355601	0.897426	0.564367	1.42704
ebi-a-GCST90016961	finn-b-C3_COLON_EXALLC	Malignant neoplasm of colon (all cancers excluded) || id:finn-b-C3_COLON_EXALLC	|| id:ebi-a-GCST90016961	Inverse variance weighted	11	-0.101252	0.188997	0.592144	-0.471687	0.269183	0.903705	0.623949	1.30889
ebi-a-GCST90016961	finn-b-C3_COLON_EXALLC	Malignant neoplasm of colon (all cancers excluded) || id:finn-b-C3_COLON_EXALLC	|| id:ebi-a-GCST90016961	Simple mode	11	-0.103207	0.380076	0.791497	-0.848156	0.641742	0.90194	0.428204	1.89979
ebi-a-GCST90016961	finn-b-C3_COLON_EXALLC	Malignant neoplasm of colon (all cancers excluded) || id:finn-b-C3_COLON_EXALLC	|| id:ebi-a-GCST90016961	Weighted mode	11	-0.0761321	0.338066	0.82636	-0.738742	0.586478	0.926694	0.477714	1.79765
ebi-a-GCST90016962	finn-b-C3_COLON_EXALLC	Malignant neoplasm of colon (all cancers excluded) || id:finn-b-C3_COLON_EXALLC	|| id:ebi-a-GCST90016962	MR Egger	13	-0.300533	0.984513	0.765867	-2.23018	1.62911	0.740424	0.107509	5.09935
ebi-a-GCST90016962	finn-b-C3_COLON_EXALLC	Malignant neoplasm of colon (all cancers excluded) || id:finn-b-C3_COLON_EXALLC	|| id:ebi-a-GCST90016962	Weighted median	13	-0.0749123	0.287965	0.794753	-0.639323	0.489499	0.927825	0.527649	1.6315
ebi-a-GCST90016962	finn-b-C3_COLON_EXALLC	Malignant neoplasm of colon (all cancers excluded) || id:finn-b-C3_COLON_EXALLC	|| id:ebi-a-GCST90016962	Inverse variance weighted	13	-0.0674074	0.204224	0.74135	-0.467687	0.332872	0.934814	0.626449	1.39497
ebi-a-GCST90016962	finn-b-C3_COLON_EXALLC	Malignant neoplasm of colon (all cancers excluded) || id:finn-b-C3_COLON_EXALLC	|| id:ebi-a-GCST90016962	Simple mode	13	-0.127733	0.47287	0.791656	-1.05456	0.799093	0.880089	0.348346	2.22352
ebi-a-GCST90016962	finn-b-C3_COLON_EXALLC	Malignant neoplasm of colon (all cancers excluded) || id:finn-b-C3_COLON_EXALLC	|| id:ebi-a-GCST90016962	Weighted mode	13	-0.104059	0.480683	0.832248	-1.0462	0.83808	0.901172	0.351271	2.31192
ebi-a-GCST90016963	finn-b-C3_COLON_EXALLC	Malignant neoplasm of colon (all cancers excluded) || id:finn-b-C3_COLON_EXALLC	|| id:ebi-a-GCST90016963	MR Egger	8	0.883462	1.04569	0.430584	-1.1661	2.93302	2.41926	0.311581	18.7843
ebi-a-GCST90016963	finn-b-C3_COLON_EXALLC	Malignant neoplasm of colon (all cancers excluded) || id:finn-b-C3_COLON_EXALLC	|| id:ebi-a-GCST90016963	Weighted median	8	0.0466906	0.150332	0.756118	-0.247961	0.341342	1.0478	0.780391	1.40683
ebi-a-GCST90016963	finn-b-C3_COLON_EXALLC	Malignant neoplasm of colon (all cancers excluded) || id:finn-b-C3_COLON_EXALLC	|| id:ebi-a-GCST90016963	Inverse variance weighted	8	0.0447934	0.150431	0.765881	-0.250051	0.339638	1.04581	0.778761	1.40444
ebi-a-GCST90016963	finn-b-C3_COLON_EXALLC	Malignant neoplasm of colon (all cancers excluded) || id:finn-b-C3_COLON_EXALLC	|| id:ebi-a-GCST90016963	Simple mode	8	0.230002	0.311734	0.484619	-0.380995	0.841	1.2586	0.683181	2.31868
ebi-a-GCST90016963	finn-b-C3_COLON_EXALLC	Malignant neoplasm of colon (all cancers excluded) || id:finn-b-C3_COLON_EXALLC	|| id:ebi-a-GCST90016963	Weighted mode	8	0.279172	0.313565	0.402858	-0.335416	0.893759	1.32203	0.71504	2.4443
ebi-a-GCST90016964	finn-b-C3_COLON_EXALLC	Malignant neoplasm of colon (all cancers excluded) || id:finn-b-C3_COLON_EXALLC	|| id:ebi-a-GCST90016964	MR Egger	6	-0.736147	1.13803	0.552971	-2.9667	1.4944	0.478956	0.0514731	4.45667
ebi-a-GCST90016964	finn-b-C3_COLON_EXALLC	Malignant neoplasm of colon (all cancers excluded) || id:finn-b-C3_COLON_EXALLC	|| id:ebi-a-GCST90016964	Weighted median	6	0.174162	0.148691	0.241479	-0.117273	0.465596	1.19025	0.889342	1.59296
ebi-a-GCST90016964	finn-b-C3_COLON_EXALLC	Malignant neoplasm of colon (all cancers excluded) || id:finn-b-C3_COLON_EXALLC	|| id:ebi-a-GCST90016964	Inverse variance weighted	6	0.0829831	0.116677	0.476948	-0.145704	0.31167	1.08652	0.864413	1.3657
ebi-a-GCST90016964	finn-b-C3_COLON_EXALLC	Malignant neoplasm of colon (all cancers excluded) || id:finn-b-C3_COLON_EXALLC	|| id:ebi-a-GCST90016964	Simple mode	6	0.259529	0.238954	0.326999	-0.208822	0.727879	1.29632	0.81154	2.07068
ebi-a-GCST90016964	finn-b-C3_COLON_EXALLC	Malignant neoplasm of colon (all cancers excluded) || id:finn-b-C3_COLON_EXALLC	|| id:ebi-a-GCST90016964	Weighted mode	6	0.253231	0.241817	0.342966	-0.22073	0.727191	1.28818	0.801933	2.06926
ebi-a-GCST90016965	finn-b-C3_COLON_EXALLC	Malignant neoplasm of colon (all cancers excluded) || id:finn-b-C3_COLON_EXALLC	|| id:ebi-a-GCST90016965	MR Egger	11	0.0797439	0.722687	0.914558	-1.33672	1.49621	1.08301	0.262705	4.46474
ebi-a-GCST90016965	finn-b-C3_COLON_EXALLC	Malignant neoplasm of colon (all cancers excluded) || id:finn-b-C3_COLON_EXALLC	|| id:ebi-a-GCST90016965	Weighted median	11	-0.110372	0.170113	0.516456	-0.443794	0.223049	0.895501	0.641598	1.24988
ebi-a-GCST90016965	finn-b-C3_COLON_EXALLC	Malignant neoplasm of colon (all cancers excluded) || id:finn-b-C3_COLON_EXALLC	|| id:ebi-a-GCST90016965	Inverse variance weighted	11	-0.249634	0.127991	0.0511275	-0.500497	0.00122763	0.779086	0.60623	1.00123
ebi-a-GCST90016965	finn-b-C3_COLON_EXALLC	Malignant neoplasm of colon (all cancers excluded) || id:finn-b-C3_COLON_EXALLC	|| id:ebi-a-GCST90016965	Simple mode	11	0.0194245	0.282708	0.946576	-0.534684	0.573533	1.01961	0.585855	1.77452
ebi-a-GCST90016965	finn-b-C3_COLON_EXALLC	Malignant neoplasm of colon (all cancers excluded) || id:finn-b-C3_COLON_EXALLC	|| id:ebi-a-GCST90016965	Weighted mode	11	-0.00683544	0.245158	0.978305	-0.487345	0.473674	0.993188	0.614255	1.60588
ebi-a-GCST90016966	finn-b-C3_COLON_EXALLC	Malignant neoplasm of colon (all cancers excluded) || id:finn-b-C3_COLON_EXALLC	|| id:ebi-a-GCST90016966	MR Egger	13	0.890892	0.692105	0.224443	-0.465633	2.24742	2.4373	0.627737	9.46326
ebi-a-GCST90016966	finn-b-C3_COLON_EXALLC	Malignant neoplasm of colon (all cancers excluded) || id:finn-b-C3_COLON_EXALLC	|| id:ebi-a-GCST90016966	Weighted median	13	0.418138	0.244067	0.0866745	-0.0602341	0.896509	1.51913	0.941544	2.45103
ebi-a-GCST90016966	finn-b-C3_COLON_EXALLC	Malignant neoplasm of colon (all cancers excluded) || id:finn-b-C3_COLON_EXALLC	|| id:ebi-a-GCST90016966	Inverse variance weighted	13	0.332616	0.190462	0.080748	-0.04069	0.705923	1.39461	0.960127	2.02572
ebi-a-GCST90016966	finn-b-C3_COLON_EXALLC	Malignant neoplasm of colon (all cancers excluded) || id:finn-b-C3_COLON_EXALLC	|| id:ebi-a-GCST90016966	Simple mode	13	0.655462	0.431737	0.154862	-0.190743	1.50167	1.92603	0.826345	4.48917
ebi-a-GCST90016966	finn-b-C3_COLON_EXALLC	Malignant neoplasm of colon (all cancers excluded) || id:finn-b-C3_COLON_EXALLC	|| id:ebi-a-GCST90016966	Weighted mode	13	0.666098	0.404285	0.125352	-0.126301	1.4585	1.94663	0.881349	4.29949
ebi-a-GCST90016967	finn-b-C3_COLON_EXALLC	Malignant neoplasm of colon (all cancers excluded) || id:finn-b-C3_COLON_EXALLC	|| id:ebi-a-GCST90016967	MR Egger	13	1.08043	0.63126	0.114995	-0.156844	2.3177	2.94593	0.854837	10.1523
ebi-a-GCST90016967	finn-b-C3_COLON_EXALLC	Malignant neoplasm of colon (all cancers excluded) || id:finn-b-C3_COLON_EXALLC	|| id:ebi-a-GCST90016967	Weighted median	13	0.341101	0.270862	0.207917	-0.18979	0.871991	1.4065	0.827133	2.39167
ebi-a-GCST90016967	finn-b-C3_COLON_EXALLC	Malignant neoplasm of colon (all cancers excluded) || id:finn-b-C3_COLON_EXALLC	|| id:ebi-a-GCST90016967	Inverse variance weighted	13	0.352861	0.219589	0.108073	-0.0775336	0.783255	1.42313	0.925396	2.18858
ebi-a-GCST90016967	finn-b-C3_COLON_EXALLC	Malignant neoplasm of colon (all cancers excluded) || id:finn-b-C3_COLON_EXALLC	|| id:ebi-a-GCST90016967	Simple mode	13	0.700609	0.490675	0.17884	-0.261114	1.66233	2.01498	0.770193	5.27159
ebi-a-GCST90016967	finn-b-C3_COLON_EXALLC	Malignant neoplasm of colon (all cancers excluded) || id:finn-b-C3_COLON_EXALLC	|| id:ebi-a-GCST90016967	Weighted mode	13	0.506206	0.442652	0.2751	-0.361391	1.3738	1.65899	0.696706	3.95035
ebi-a-GCST90016968	finn-b-C3_COLON_EXALLC	Malignant neoplasm of colon (all cancers excluded) || id:finn-b-C3_COLON_EXALLC	|| id:ebi-a-GCST90016968	MR Egger	9	0.425711	1.30892	0.754506	-2.13977	2.99119	1.53068	0.117682	19.9093
ebi-a-GCST90016968	finn-b-C3_COLON_EXALLC	Malignant neoplasm of colon (all cancers excluded) || id:finn-b-C3_COLON_EXALLC	|| id:ebi-a-GCST90016968	Weighted median	9	0.137805	0.288347	0.632711	-0.427355	0.702965	1.14775	0.652232	2.01973
ebi-a-GCST90016968	finn-b-C3_COLON_EXALLC	Malignant neoplasm of colon (all cancers excluded) || id:finn-b-C3_COLON_EXALLC	|| id:ebi-a-GCST90016968	Inverse variance weighted	9	0.158665	0.237022	0.503233	-0.305898	0.623228	1.17195	0.736462	1.86494
ebi-a-GCST90016968	finn-b-C3_COLON_EXALLC	Malignant neoplasm of colon (all cancers excluded) || id:finn-b-C3_COLON_EXALLC	|| id:ebi-a-GCST90016968	Simple mode	9	0.122817	0.505155	0.814025	-0.867287	1.11292	1.13068	0.42009	3.04323
ebi-a-GCST90016968	finn-b-C3_COLON_EXALLC	Malignant neoplasm of colon (all cancers excluded) || id:finn-b-C3_COLON_EXALLC	|| id:ebi-a-GCST90016968	Weighted mode	9	0.164254	0.44373	0.720867	-0.705457	1.03396	1.17851	0.493883	2.81219
ebi-a-GCST90016969	finn-b-C3_COLON_EXALLC	Malignant neoplasm of colon (all cancers excluded) || id:finn-b-C3_COLON_EXALLC	|| id:ebi-a-GCST90016969	MR Egger	13	-0.345819	0.688622	0.625435	-1.69552	1.00388	0.707641	0.183504	2.72885
ebi-a-GCST90016969	finn-b-C3_COLON_EXALLC	Malignant neoplasm of colon (all cancers excluded) || id:finn-b-C3_COLON_EXALLC	|| id:ebi-a-GCST90016969	Weighted median	13	0.0358186	0.216916	0.868844	-0.389336	0.460973	1.03647	0.677506	1.58562
ebi-a-GCST90016969	finn-b-C3_COLON_EXALLC	Malignant neoplasm of colon (all cancers excluded) || id:finn-b-C3_COLON_EXALLC	|| id:ebi-a-GCST90016969	Inverse variance weighted	13	0.0536164	0.170162	0.752693	-0.279902	0.387134	1.05508	0.755858	1.47275
ebi-a-GCST90016969	finn-b-C3_COLON_EXALLC	Malignant neoplasm of colon (all cancers excluded) || id:finn-b-C3_COLON_EXALLC	|| id:ebi-a-GCST90016969	Simple mode	13	0.0571454	0.34864	0.872531	-0.626189	0.74048	1.05881	0.534625	2.09694
ebi-a-GCST90016969	finn-b-C3_COLON_EXALLC	Malignant neoplasm of colon (all cancers excluded) || id:finn-b-C3_COLON_EXALLC	|| id:ebi-a-GCST90016969	Weighted mode	13	0.0571454	0.331547	0.866027	-0.592687	0.706977	1.05881	0.55284	2.02785
ebi-a-GCST90016970	finn-b-C3_COLON_EXALLC	Malignant neoplasm of colon (all cancers excluded) || id:finn-b-C3_COLON_EXALLC	|| id:ebi-a-GCST90016970	MR Egger	13	0.188681	0.364479	0.614938	-0.525698	0.903059	1.20766	0.591143	2.46714
ebi-a-GCST90016970	finn-b-C3_COLON_EXALLC	Malignant neoplasm of colon (all cancers excluded) || id:finn-b-C3_COLON_EXALLC	|| id:ebi-a-GCST90016970	Weighted median	13	0.0585647	0.195633	0.764665	-0.324875	0.442005	1.06031	0.722617	1.55582
ebi-a-GCST90016970	finn-b-C3_COLON_EXALLC	Malignant neoplasm of colon (all cancers excluded) || id:finn-b-C3_COLON_EXALLC	|| id:ebi-a-GCST90016970	Inverse variance weighted	13	0.0295535	0.145802	0.839372	-0.256218	0.315325	1.02999	0.773974	1.3707
ebi-a-GCST90016970	finn-b-C3_COLON_EXALLC	Malignant neoplasm of colon (all cancers excluded) || id:finn-b-C3_COLON_EXALLC	|| id:ebi-a-GCST90016970	Simple mode	13	0.109432	0.28961	0.712133	-0.458204	0.677069	1.11564	0.632418	1.9681
ebi-a-GCST90016970	finn-b-C3_COLON_EXALLC	Malignant neoplasm of colon (all cancers excluded) || id:finn-b-C3_COLON_EXALLC	|| id:ebi-a-GCST90016970	Weighted mode	13	0.22633	0.231264	0.347064	-0.226947	0.679608	1.25399	0.796963	1.9731
ebi-a-GCST90016971	finn-b-C3_COLON_EXALLC	Malignant neoplasm of colon (all cancers excluded) || id:finn-b-C3_COLON_EXALLC	|| id:ebi-a-GCST90016971	MR Egger	13	-0.230726	1.04933	0.829992	-2.28741	1.82595	0.793957	0.101529	6.20872
ebi-a-GCST90016971	finn-b-C3_COLON_EXALLC	Malignant neoplasm of colon (all cancers excluded) || id:finn-b-C3_COLON_EXALLC	|| id:ebi-a-GCST90016971	Weighted median	13	-0.0364025	0.253127	0.88565	-0.532531	0.459726	0.964252	0.587117	1.58364
ebi-a-GCST90016971	finn-b-C3_COLON_EXALLC	Malignant neoplasm of colon (all cancers excluded) || id:finn-b-C3_COLON_EXALLC	|| id:ebi-a-GCST90016971	Inverse variance weighted	13	-0.266157	0.204694	0.19351	-0.667357	0.135044	0.766319	0.513063	1.14459
ebi-a-GCST90016971	finn-b-C3_COLON_EXALLC	Malignant neoplasm of colon (all cancers excluded) || id:finn-b-C3_COLON_EXALLC	|| id:ebi-a-GCST90016971	Simple mode	13	0.192379	0.470767	0.689995	-0.730324	1.11508	1.21213	0.481753	3.04982
ebi-a-GCST90016971	finn-b-C3_COLON_EXALLC	Malignant neoplasm of colon (all cancers excluded) || id:finn-b-C3_COLON_EXALLC	|| id:ebi-a-GCST90016971	Weighted mode	13	0.209739	0.404477	0.613507	-0.583036	1.00252	1.23336	0.558201	2.72513
ebi-a-GCST90016972	finn-b-C3_COLON_EXALLC	Malignant neoplasm of colon (all cancers excluded) || id:finn-b-C3_COLON_EXALLC	|| id:ebi-a-GCST90016972	Inverse variance weighted	2	0.0829079	0.60058	0.890204	-1.09423	1.26004	1.08644	0.334798	3.52558
ebi-a-GCST90016973	finn-b-C3_COLON_EXALLC	Malignant neoplasm of colon (all cancers excluded) || id:finn-b-C3_COLON_EXALLC	|| id:ebi-a-GCST90016973	MR Egger	8	-0.530168	0.409227	0.242743	-1.33225	0.271918	0.588506	0.263882	1.31248
ebi-a-GCST90016973	finn-b-C3_COLON_EXALLC	Malignant neoplasm of colon (all cancers excluded) || id:finn-b-C3_COLON_EXALLC	|| id:ebi-a-GCST90016973	Weighted median	8	-0.31619	0.290743	0.276807	-0.886047	0.253667	0.728921	0.412282	1.28874
ebi-a-GCST90016973	finn-b-C3_COLON_EXALLC	Malignant neoplasm of colon (all cancers excluded) || id:finn-b-C3_COLON_EXALLC	|| id:ebi-a-GCST90016973	Inverse variance weighted	8	-0.211658	0.208607	0.310283	-0.620527	0.197211	0.809241	0.537661	1.218
ebi-a-GCST90016973	finn-b-C3_COLON_EXALLC	Malignant neoplasm of colon (all cancers excluded) || id:finn-b-C3_COLON_EXALLC	|| id:ebi-a-GCST90016973	Simple mode	8	-0.56114	0.44725	0.249875	-1.43775	0.31547	0.570558	0.237461	1.3709
ebi-a-GCST90016973	finn-b-C3_COLON_EXALLC	Malignant neoplasm of colon (all cancers excluded) || id:finn-b-C3_COLON_EXALLC	|| id:ebi-a-GCST90016973	Weighted mode	8	-0.42405	0.366274	0.284943	-1.14195	0.293848	0.654391	0.319197	1.34158
ebi-a-GCST90016974	finn-b-C3_COLON_EXALLC	Malignant neoplasm of colon (all cancers excluded) || id:finn-b-C3_COLON_EXALLC	|| id:ebi-a-GCST90016974	MR Egger	13	0.54104	0.833299	0.529484	-1.09222	2.17431	1.71779	0.335469	8.79608
ebi-a-GCST90016974	finn-b-C3_COLON_EXALLC	Malignant neoplasm of colon (all cancers excluded) || id:finn-b-C3_COLON_EXALLC	|| id:ebi-a-GCST90016974	Weighted median	13	-0.0128038	0.240351	0.957516	-0.483891	0.458284	0.987278	0.61638	1.58136
ebi-a-GCST90016974	finn-b-C3_COLON_EXALLC	Malignant neoplasm of colon (all cancers excluded) || id:finn-b-C3_COLON_EXALLC	|| id:ebi-a-GCST90016974	Inverse variance weighted	13	-0.11534	0.23067	0.617061	-0.567453	0.336774	0.891063	0.566968	1.40042
ebi-a-GCST90016974	finn-b-C3_COLON_EXALLC	Malignant neoplasm of colon (all cancers excluded) || id:finn-b-C3_COLON_EXALLC	|| id:ebi-a-GCST90016974	Simple mode	13	0.0502819	0.420517	0.906801	-0.773931	0.874495	1.05157	0.461197	2.39766
ebi-a-GCST90016974	finn-b-C3_COLON_EXALLC	Malignant neoplasm of colon (all cancers excluded) || id:finn-b-C3_COLON_EXALLC	|| id:ebi-a-GCST90016974	Weighted mode	13	0.071473	0.365379	0.848186	-0.644669	0.787615	1.07409	0.524836	2.19815
ebi-a-GCST90016975	finn-b-C3_COLON_EXALLC	Malignant neoplasm of colon (all cancers excluded) || id:finn-b-C3_COLON_EXALLC	|| id:ebi-a-GCST90016975	MR Egger	15	0.0259991	0.399269	0.949072	-0.756568	0.808567	1.02634	0.469274	2.24469
ebi-a-GCST90016975	finn-b-C3_COLON_EXALLC	Malignant neoplasm of colon (all cancers excluded) || id:finn-b-C3_COLON_EXALLC	|| id:ebi-a-GCST90016975	Weighted median	15	-0.0323137	0.112536	0.774005	-0.252885	0.188258	0.968203	0.776557	1.20714
ebi-a-GCST90016975	finn-b-C3_COLON_EXALLC	Malignant neoplasm of colon (all cancers excluded) || id:finn-b-C3_COLON_EXALLC	|| id:ebi-a-GCST90016975	Inverse variance weighted	15	-0.036089	0.0891732	0.685693	-0.210868	0.138691	0.964554	0.809881	1.14877
ebi-a-GCST90016975	finn-b-C3_COLON_EXALLC	Malignant neoplasm of colon (all cancers excluded) || id:finn-b-C3_COLON_EXALLC	|| id:ebi-a-GCST90016975	Simple mode	15	-0.0488781	0.178599	0.788331	-0.398932	0.301176	0.952297	0.671036	1.35145
ebi-a-GCST90016975	finn-b-C3_COLON_EXALLC	Malignant neoplasm of colon (all cancers excluded) || id:finn-b-C3_COLON_EXALLC	|| id:ebi-a-GCST90016975	Weighted mode	15	-0.0443848	0.160793	0.786552	-0.359538	0.270769	0.956586	0.697998	1.31097
ebi-a-GCST90016976	finn-b-C3_COLON_EXALLC	Malignant neoplasm of colon (all cancers excluded) || id:finn-b-C3_COLON_EXALLC	|| id:ebi-a-GCST90016976	MR Egger	11	-0.677501	0.636673	0.314987	-1.92538	0.570378	0.507885	0.14582	1.76894
ebi-a-GCST90016976	finn-b-C3_COLON_EXALLC	Malignant neoplasm of colon (all cancers excluded) || id:finn-b-C3_COLON_EXALLC	|| id:ebi-a-GCST90016976	Weighted median	11	-0.158054	0.164535	0.336748	-0.480542	0.164434	0.853804	0.618448	1.17873
ebi-a-GCST90016976	finn-b-C3_COLON_EXALLC	Malignant neoplasm of colon (all cancers excluded) || id:finn-b-C3_COLON_EXALLC	|| id:ebi-a-GCST90016976	Inverse variance weighted	11	-0.148761	0.121086	0.219238	-0.38609	0.0885676	0.861775	0.679709	1.09261
ebi-a-GCST90016976	finn-b-C3_COLON_EXALLC	Malignant neoplasm of colon (all cancers excluded) || id:finn-b-C3_COLON_EXALLC	|| id:ebi-a-GCST90016976	Simple mode	11	0.0738558	0.256108	0.778947	-0.428116	0.575827	1.07665	0.651736	1.7786
ebi-a-GCST90016976	finn-b-C3_COLON_EXALLC	Malignant neoplasm of colon (all cancers excluded) || id:finn-b-C3_COLON_EXALLC	|| id:ebi-a-GCST90016976	Weighted mode	11	-0.31354	0.252446	0.242573	-0.808334	0.181254	0.730855	0.4456	1.19872
ebi-a-GCST90016977	finn-b-C3_COLON_EXALLC	Malignant neoplasm of colon (all cancers excluded) || id:finn-b-C3_COLON_EXALLC	|| id:ebi-a-GCST90016977	MR Egger	4	0.728794	1.89692	0.737833	-2.98917	4.44676	2.07258	0.050329	85.3502
ebi-a-GCST90016977	finn-b-C3_COLON_EXALLC	Malignant neoplasm of colon (all cancers excluded) || id:finn-b-C3_COLON_EXALLC	|| id:ebi-a-GCST90016977	Weighted median	4	-0.00891591	0.168939	0.95791	-0.340035	0.322204	0.991124	0.711745	1.38017
ebi-a-GCST90016977	finn-b-C3_COLON_EXALLC	Malignant neoplasm of colon (all cancers excluded) || id:finn-b-C3_COLON_EXALLC	|| id:ebi-a-GCST90016977	Inverse variance weighted	4	0.00228125	0.151591	0.987993	-0.294837	0.299399	1.00228	0.744653	1.34905
ebi-a-GCST90016977	finn-b-C3_COLON_EXALLC	Malignant neoplasm of colon (all cancers excluded) || id:finn-b-C3_COLON_EXALLC	|| id:ebi-a-GCST90016977	Simple mode	4	-0.0633992	0.22544	0.79682	-0.505262	0.378464	0.938569	0.603347	1.46004
ebi-a-GCST90016977	finn-b-C3_COLON_EXALLC	Malignant neoplasm of colon (all cancers excluded) || id:finn-b-C3_COLON_EXALLC	|| id:ebi-a-GCST90016977	Weighted mode	4	-0.0655472	0.233346	0.797045	-0.522905	0.391811	0.936555	0.592796	1.47966
ebi-a-GCST90016978	finn-b-C3_COLON_EXALLC	Malignant neoplasm of colon (all cancers excluded) || id:finn-b-C3_COLON_EXALLC	|| id:ebi-a-GCST90016978	MR Egger	10	1.23002	0.658452	0.0987026	-0.0605458	2.52059	3.4213	0.941251	12.4359
ebi-a-GCST90016978	finn-b-C3_COLON_EXALLC	Malignant neoplasm of colon (all cancers excluded) || id:finn-b-C3_COLON_EXALLC	|| id:ebi-a-GCST90016978	Weighted median	10	0.444246	0.280011	0.112619	-0.104576	0.993067	1.55931	0.900707	2.6995
ebi-a-GCST90016978	finn-b-C3_COLON_EXALLC	Malignant neoplasm of colon (all cancers excluded) || id:finn-b-C3_COLON_EXALLC	|| id:ebi-a-GCST90016978	Inverse variance weighted	10	0.392044	0.212694	0.0652958	-0.0248369	0.808925	1.48	0.975469	2.24549
ebi-a-GCST90016978	finn-b-C3_COLON_EXALLC	Malignant neoplasm of colon (all cancers excluded) || id:finn-b-C3_COLON_EXALLC	|| id:ebi-a-GCST90016978	Simple mode	10	0.454251	0.405889	0.292054	-0.341292	1.24979	1.57499	0.710852	3.48962
ebi-a-GCST90016978	finn-b-C3_COLON_EXALLC	Malignant neoplasm of colon (all cancers excluded) || id:finn-b-C3_COLON_EXALLC	|| id:ebi-a-GCST90016978	Weighted mode	10	0.454251	0.381389	0.264099	-0.293271	1.20177	1.57499	0.74582	3.32601
ebi-a-GCST90016979	finn-b-C3_COLON_EXALLC	Malignant neoplasm of colon (all cancers excluded) || id:finn-b-C3_COLON_EXALLC	|| id:ebi-a-GCST90016979	MR Egger	9	-0.116167	0.521153	0.829974	-1.13763	0.905293	0.890326	0.320579	2.47266
ebi-a-GCST90016979	finn-b-C3_COLON_EXALLC	Malignant neoplasm of colon (all cancers excluded) || id:finn-b-C3_COLON_EXALLC	|| id:ebi-a-GCST90016979	Weighted median	9	0.0441455	0.140329	0.753077	-0.2309	0.319191	1.04513	0.793819	1.37601
ebi-a-GCST90016979	finn-b-C3_COLON_EXALLC	Malignant neoplasm of colon (all cancers excluded) || id:finn-b-C3_COLON_EXALLC	|| id:ebi-a-GCST90016979	Inverse variance weighted	9	0.0459353	0.107776	0.669954	-0.165306	0.257177	1.04701	0.847634	1.29327
ebi-a-GCST90016979	finn-b-C3_COLON_EXALLC	Malignant neoplasm of colon (all cancers excluded) || id:finn-b-C3_COLON_EXALLC	|| id:ebi-a-GCST90016979	Simple mode	9	0.0227358	0.204891	0.914377	-0.37885	0.424322	1.023	0.684648	1.52855
ebi-a-GCST90016979	finn-b-C3_COLON_EXALLC	Malignant neoplasm of colon (all cancers excluded) || id:finn-b-C3_COLON_EXALLC	|| id:ebi-a-GCST90016979	Weighted mode	9	0.0299181	0.189874	0.878702	-0.342235	0.402071	1.03037	0.710181	1.49492
ebi-a-GCST90016980	finn-b-C3_COLON_EXALLC	Malignant neoplasm of colon (all cancers excluded) || id:finn-b-C3_COLON_EXALLC	|| id:ebi-a-GCST90016980	MR Egger	7	-0.282226	0.71667	0.709961	-1.6869	1.12245	0.754104	0.185093	3.07237
ebi-a-GCST90016980	finn-b-C3_COLON_EXALLC	Malignant neoplasm of colon (all cancers excluded) || id:finn-b-C3_COLON_EXALLC	|| id:ebi-a-GCST90016980	Weighted median	7	0.436829	0.259699	0.0925575	-0.072181	0.945838	1.54779	0.930362	2.57497
ebi-a-GCST90016980	finn-b-C3_COLON_EXALLC	Malignant neoplasm of colon (all cancers excluded) || id:finn-b-C3_COLON_EXALLC	|| id:ebi-a-GCST90016980	Inverse variance weighted	7	0.184635	0.268124	0.491065	-0.340888	0.710158	1.20278	0.711138	2.03431
ebi-a-GCST90016980	finn-b-C3_COLON_EXALLC	Malignant neoplasm of colon (all cancers excluded) || id:finn-b-C3_COLON_EXALLC	|| id:ebi-a-GCST90016980	Simple mode	7	0.616445	0.34662	0.125646	-0.0629297	1.29582	1.85233	0.939009	3.65399
ebi-a-GCST90016980	finn-b-C3_COLON_EXALLC	Malignant neoplasm of colon (all cancers excluded) || id:finn-b-C3_COLON_EXALLC	|| id:ebi-a-GCST90016980	Weighted mode	7	0.595292	0.317576	0.109992	-0.0271558	1.21774	1.81356	0.97321	3.37954
ebi-a-GCST90016981	finn-b-C3_COLON_EXALLC	Malignant neoplasm of colon (all cancers excluded) || id:finn-b-C3_COLON_EXALLC	|| id:ebi-a-GCST90016981	MR Egger	9	0.314885	0.931635	0.74528	-1.51112	2.14089	1.3701	0.220663	8.50699
ebi-a-GCST90016981	finn-b-C3_COLON_EXALLC	Malignant neoplasm of colon (all cancers excluded) || id:finn-b-C3_COLON_EXALLC	|| id:ebi-a-GCST90016981	Weighted median	9	-0.0910463	0.306289	0.766271	-0.691373	0.509281	0.912975	0.500888	1.66409
ebi-a-GCST90016981	finn-b-C3_COLON_EXALLC	Malignant neoplasm of colon (all cancers excluded) || id:finn-b-C3_COLON_EXALLC	|| id:ebi-a-GCST90016981	Inverse variance weighted	9	0.0321865	0.235344	0.891218	-0.429088	0.493461	1.03271	0.651103	1.63797
ebi-a-GCST90016981	finn-b-C3_COLON_EXALLC	Malignant neoplasm of colon (all cancers excluded) || id:finn-b-C3_COLON_EXALLC	|| id:ebi-a-GCST90016981	Simple mode	9	-0.348718	0.459449	0.469627	-1.24924	0.551802	0.705592	0.286723	1.73638
ebi-a-GCST90016981	finn-b-C3_COLON_EXALLC	Malignant neoplasm of colon (all cancers excluded) || id:finn-b-C3_COLON_EXALLC	|| id:ebi-a-GCST90016981	Weighted mode	9	-0.331962	0.455051	0.4865	-1.22386	0.559938	0.717514	0.294092	1.75056
ebi-a-GCST90016982	finn-b-C3_COLON_EXALLC	Malignant neoplasm of colon (all cancers excluded) || id:finn-b-C3_COLON_EXALLC	|| id:ebi-a-GCST90016982	MR Egger	10	0.352085	0.499276	0.500704	-0.626496	1.33067	1.42203	0.534461	3.78356
ebi-a-GCST90016982	finn-b-C3_COLON_EXALLC	Malignant neoplasm of colon (all cancers excluded) || id:finn-b-C3_COLON_EXALLC	|| id:ebi-a-GCST90016982	Weighted median	10	-0.115756	0.173847	0.505509	-0.456496	0.224985	0.890693	0.6335	1.2523
ebi-a-GCST90016982	finn-b-C3_COLON_EXALLC	Malignant neoplasm of colon (all cancers excluded) || id:finn-b-C3_COLON_EXALLC	|| id:ebi-a-GCST90016982	Inverse variance weighted	10	-0.0250971	0.133629	0.851024	-0.28701	0.236816	0.975215	0.750504	1.26721
ebi-a-GCST90016982	finn-b-C3_COLON_EXALLC	Malignant neoplasm of colon (all cancers excluded) || id:finn-b-C3_COLON_EXALLC	|| id:ebi-a-GCST90016982	Simple mode	10	-0.230534	0.281282	0.43362	-0.781846	0.320778	0.794109	0.45756	1.3782
ebi-a-GCST90016982	finn-b-C3_COLON_EXALLC	Malignant neoplasm of colon (all cancers excluded) || id:finn-b-C3_COLON_EXALLC	|| id:ebi-a-GCST90016982	Weighted mode	10	-0.230534	0.274421	0.422621	-0.768399	0.30733	0.794109	0.463755	1.35979
ebi-a-GCST90016983	finn-b-C3_COLON_EXALLC	Malignant neoplasm of colon (all cancers excluded) || id:finn-b-C3_COLON_EXALLC	|| id:ebi-a-GCST90016983	MR Egger	11	0.65081	0.594786	0.302289	-0.514971	1.81659	1.91709	0.597518	6.15086
ebi-a-GCST90016983	finn-b-C3_COLON_EXALLC	Malignant neoplasm of colon (all cancers excluded) || id:finn-b-C3_COLON_EXALLC	|| id:ebi-a-GCST90016983	Weighted median	11	0.00698201	0.271904	0.979514	-0.52595	0.539914	1.00701	0.590993	1.71586
ebi-a-GCST90016983	finn-b-C3_COLON_EXALLC	Malignant neoplasm of colon (all cancers excluded) || id:finn-b-C3_COLON_EXALLC	|| id:ebi-a-GCST90016983	Inverse variance weighted	11	-0.0509534	0.250844	0.839035	-0.542608	0.440701	0.950323	0.581231	1.5538
ebi-a-GCST90016983	finn-b-C3_COLON_EXALLC	Malignant neoplasm of colon (all cancers excluded) || id:finn-b-C3_COLON_EXALLC	|| id:ebi-a-GCST90016983	Simple mode	11	-0.198332	0.460787	0.676019	-1.10147	0.704812	0.820098	0.33238	2.02347
ebi-a-GCST90016983	finn-b-C3_COLON_EXALLC	Malignant neoplasm of colon (all cancers excluded) || id:finn-b-C3_COLON_EXALLC	|| id:ebi-a-GCST90016983	Weighted mode	11	-0.266957	0.479935	0.590278	-1.20763	0.673715	0.765706	0.298905	1.96151
ebi-a-GCST90016984	finn-b-C3_COLON_EXALLC	Malignant neoplasm of colon (all cancers excluded) || id:finn-b-C3_COLON_EXALLC	|| id:ebi-a-GCST90016984	MR Egger	8	1.38143	2.17944	0.549567	-2.89027	5.65312	3.98057	0.0555611	285.181
ebi-a-GCST90016984	finn-b-C3_COLON_EXALLC	Malignant neoplasm of colon (all cancers excluded) || id:finn-b-C3_COLON_EXALLC	|| id:ebi-a-GCST90016984	Weighted median	8	-0.188242	0.284205	0.50775	-0.745284	0.3688	0.828414	0.474599	1.446
ebi-a-GCST90016984	finn-b-C3_COLON_EXALLC	Malignant neoplasm of colon (all cancers excluded) || id:finn-b-C3_COLON_EXALLC	|| id:ebi-a-GCST90016984	Inverse variance weighted	8	-0.232753	0.266026	0.381616	-0.754164	0.288659	0.79235	0.470404	1.33464
ebi-a-GCST90016984	finn-b-C3_COLON_EXALLC	Malignant neoplasm of colon (all cancers excluded) || id:finn-b-C3_COLON_EXALLC	|| id:ebi-a-GCST90016984	Simple mode	8	-0.0540068	0.522201	0.920529	-1.07752	0.969507	0.947426	0.340439	2.63664
ebi-a-GCST90016984	finn-b-C3_COLON_EXALLC	Malignant neoplasm of colon (all cancers excluded) || id:finn-b-C3_COLON_EXALLC	|| id:ebi-a-GCST90016984	Weighted mode	8	-0.119531	0.528864	0.827648	-1.15611	0.917044	0.887337	0.31471	2.50188
ebi-a-GCST90016985	finn-b-C3_COLON_EXALLC	Malignant neoplasm of colon (all cancers excluded) || id:finn-b-C3_COLON_EXALLC	|| id:ebi-a-GCST90016985	MR Egger	9	1.82198	1.23481	0.18358	-0.598243	4.2422	6.18408	0.549777	69.5607
ebi-a-GCST90016985	finn-b-C3_COLON_EXALLC	Malignant neoplasm of colon (all cancers excluded) || id:finn-b-C3_COLON_EXALLC	|| id:ebi-a-GCST90016985	Weighted median	9	0.0686895	0.280106	0.80628	-0.480318	0.617697	1.0711	0.618587	1.85465
ebi-a-GCST90016985	finn-b-C3_COLON_EXALLC	Malignant neoplasm of colon (all cancers excluded) || id:finn-b-C3_COLON_EXALLC	|| id:ebi-a-GCST90016985	Inverse variance weighted	9	0.0599518	0.225511	0.790356	-0.38205	0.501954	1.06179	0.682461	1.65195
ebi-a-GCST90016985	finn-b-C3_COLON_EXALLC	Malignant neoplasm of colon (all cancers excluded) || id:finn-b-C3_COLON_EXALLC	|| id:ebi-a-GCST90016985	Simple mode	9	0.117021	0.451717	0.802132	-0.768345	1.00239	1.12414	0.46378	2.72478
ebi-a-GCST90016985	finn-b-C3_COLON_EXALLC	Malignant neoplasm of colon (all cancers excluded) || id:finn-b-C3_COLON_EXALLC	|| id:ebi-a-GCST90016985	Weighted mode	9	0.0423365	0.442342	0.926105	-0.824653	0.909326	1.04325	0.438387	2.48265
ebi-a-GCST90016986	finn-b-C3_COLON_EXALLC	Malignant neoplasm of colon (all cancers excluded) || id:finn-b-C3_COLON_EXALLC	|| id:ebi-a-GCST90016986	MR Egger	9	0.0257692	0.586494	0.966181	-1.12376	1.1753	1.0261	0.325056	3.2391
ebi-a-GCST90016986	finn-b-C3_COLON_EXALLC	Malignant neoplasm of colon (all cancers excluded) || id:finn-b-C3_COLON_EXALLC	|| id:ebi-a-GCST90016986	Weighted median	9	-0.165184	0.209613	0.430672	-0.576026	0.245658	0.847738	0.562128	1.27846
ebi-a-GCST90016986	finn-b-C3_COLON_EXALLC	Malignant neoplasm of colon (all cancers excluded) || id:finn-b-C3_COLON_EXALLC	|| id:ebi-a-GCST90016986	Inverse variance weighted	9	-0.0408032	0.162514	0.801756	-0.359331	0.277725	0.960018	0.698143	1.32012
ebi-a-GCST90016986	finn-b-C3_COLON_EXALLC	Malignant neoplasm of colon (all cancers excluded) || id:finn-b-C3_COLON_EXALLC	|| id:ebi-a-GCST90016986	Simple mode	9	-0.177142	0.347461	0.623943	-0.858165	0.503882	0.837661	0.423939	1.65513
ebi-a-GCST90016986	finn-b-C3_COLON_EXALLC	Malignant neoplasm of colon (all cancers excluded) || id:finn-b-C3_COLON_EXALLC	|| id:ebi-a-GCST90016986	Weighted mode	9	-0.171146	0.291158	0.572874	-0.741816	0.399525	0.842699	0.476248	1.49112
ebi-a-GCST90016987	finn-b-C3_COLON_EXALLC	Malignant neoplasm of colon (all cancers excluded) || id:finn-b-C3_COLON_EXALLC	|| id:ebi-a-GCST90016987	MR Egger	10	-0.0592688	0.530435	0.913785	-1.09892	0.980384	0.942453	0.33323	2.66548
ebi-a-GCST90016987	finn-b-C3_COLON_EXALLC	Malignant neoplasm of colon (all cancers excluded) || id:finn-b-C3_COLON_EXALLC	|| id:ebi-a-GCST90016987	Weighted median	10	-0.0140755	0.214567	0.947697	-0.434626	0.406475	0.986023	0.647507	1.50152
ebi-a-GCST90016987	finn-b-C3_COLON_EXALLC	Malignant neoplasm of colon (all cancers excluded) || id:finn-b-C3_COLON_EXALLC	|| id:ebi-a-GCST90016987	Inverse variance weighted	10	-0.0263378	0.158722	0.868207	-0.337433	0.284757	0.974006	0.7136	1.32944
ebi-a-GCST90016987	finn-b-C3_COLON_EXALLC	Malignant neoplasm of colon (all cancers excluded) || id:finn-b-C3_COLON_EXALLC	|| id:ebi-a-GCST90016987	Simple mode	10	0.260158	0.351624	0.478229	-0.429024	0.94934	1.29714	0.651144	2.584
ebi-a-GCST90016987	finn-b-C3_COLON_EXALLC	Malignant neoplasm of colon (all cancers excluded) || id:finn-b-C3_COLON_EXALLC	|| id:ebi-a-GCST90016987	Weighted mode	10	-0.111767	0.358115	0.762076	-0.813673	0.590139	0.894253	0.443227	1.80424
ebi-a-GCST90016988	finn-b-C3_COLON_EXALLC	Malignant neoplasm of colon (all cancers excluded) || id:finn-b-C3_COLON_EXALLC	|| id:ebi-a-GCST90016988	MR Egger	11	0.190367	0.702339	0.792469	-1.18622	1.56695	1.20969	0.305374	4.79202
ebi-a-GCST90016988	finn-b-C3_COLON_EXALLC	Malignant neoplasm of colon (all cancers excluded) || id:finn-b-C3_COLON_EXALLC	|| id:ebi-a-GCST90016988	Weighted median	11	-0.0737096	0.220114	0.737723	-0.505133	0.357714	0.928941	0.603425	1.43006
ebi-a-GCST90016988	finn-b-C3_COLON_EXALLC	Malignant neoplasm of colon (all cancers excluded) || id:finn-b-C3_COLON_EXALLC	|| id:ebi-a-GCST90016988	Inverse variance weighted	11	-0.17559	0.170851	0.304074	-0.510458	0.159278	0.838962	0.60022	1.17266
ebi-a-GCST90016988	finn-b-C3_COLON_EXALLC	Malignant neoplasm of colon (all cancers excluded) || id:finn-b-C3_COLON_EXALLC	|| id:ebi-a-GCST90016988	Simple mode	11	0.0167841	0.34669	0.962341	-0.662729	0.696297	1.01693	0.515443	2.00631
ebi-a-GCST90016988	finn-b-C3_COLON_EXALLC	Malignant neoplasm of colon (all cancers excluded) || id:finn-b-C3_COLON_EXALLC	|| id:ebi-a-GCST90016988	Weighted mode	11	0.0225865	0.346664	0.949336	-0.656875	0.702048	1.02284	0.518469	2.01788
ebi-a-GCST90016989	finn-b-C3_COLON_EXALLC	Malignant neoplasm of colon (all cancers excluded) || id:finn-b-C3_COLON_EXALLC	|| id:ebi-a-GCST90016989	MR Egger	10	-0.11469	0.725666	0.878335	-1.537	1.30762	0.891642	0.215026	3.69735
ebi-a-GCST90016989	finn-b-C3_COLON_EXALLC	Malignant neoplasm of colon (all cancers excluded) || id:finn-b-C3_COLON_EXALLC	|| id:ebi-a-GCST90016989	Weighted median	10	0.135032	0.313479	0.666649	-0.479387	0.749451	1.14457	0.619163	2.11584
ebi-a-GCST90016989	finn-b-C3_COLON_EXALLC	Malignant neoplasm of colon (all cancers excluded) || id:finn-b-C3_COLON_EXALLC	|| id:ebi-a-GCST90016989	Inverse variance weighted	10	0.199331	0.249499	0.424333	-0.289687	0.688349	1.22059	0.748498	1.99043
ebi-a-GCST90016989	finn-b-C3_COLON_EXALLC	Malignant neoplasm of colon (all cancers excluded) || id:finn-b-C3_COLON_EXALLC	|| id:ebi-a-GCST90016989	Simple mode	10	0.476085	0.541168	0.401882	-0.584605	1.53677	1.60976	0.557326	4.64957
ebi-a-GCST90016989	finn-b-C3_COLON_EXALLC	Malignant neoplasm of colon (all cancers excluded) || id:finn-b-C3_COLON_EXALLC	|| id:ebi-a-GCST90016989	Weighted mode	10	0.280463	0.463006	0.559649	-0.627029	1.18796	1.32374	0.534176	3.28037
ebi-a-GCST90016990	finn-b-C3_COLON_EXALLC	Malignant neoplasm of colon (all cancers excluded) || id:finn-b-C3_COLON_EXALLC	|| id:ebi-a-GCST90016990	MR Egger	10	-0.132606	0.563107	0.819745	-1.2363	0.971085	0.87581	0.290458	2.64081
ebi-a-GCST90016990	finn-b-C3_COLON_EXALLC	Malignant neoplasm of colon (all cancers excluded) || id:finn-b-C3_COLON_EXALLC	|| id:ebi-a-GCST90016990	Weighted median	10	0.107131	0.166586	0.520163	-0.219378	0.433639	1.11308	0.803018	1.54286
ebi-a-GCST90016990	finn-b-C3_COLON_EXALLC	Malignant neoplasm of colon (all cancers excluded) || id:finn-b-C3_COLON_EXALLC	|| id:ebi-a-GCST90016990	Inverse variance weighted	10	0.192099	0.121295	0.113252	-0.0456381	0.429837	1.21179	0.955388	1.53701
ebi-a-GCST90016990	finn-b-C3_COLON_EXALLC	Malignant neoplasm of colon (all cancers excluded) || id:finn-b-C3_COLON_EXALLC	|| id:ebi-a-GCST90016990	Simple mode	10	0.164033	0.269739	0.558142	-0.364656	0.692722	1.17825	0.694435	1.99915
ebi-a-GCST90016990	finn-b-C3_COLON_EXALLC	Malignant neoplasm of colon (all cancers excluded) || id:finn-b-C3_COLON_EXALLC	|| id:ebi-a-GCST90016990	Weighted mode	10	0.110129	0.257077	0.678436	-0.393741	0.613999	1.11642	0.674529	1.84781
ebi-a-GCST90016991	finn-b-C3_COLON_EXALLC	Malignant neoplasm of colon (all cancers excluded) || id:finn-b-C3_COLON_EXALLC	|| id:ebi-a-GCST90016991	MR Egger	11	0.620543	0.864408	0.491043	-1.0737	2.31478	1.85994	0.341743	10.1227
ebi-a-GCST90016991	finn-b-C3_COLON_EXALLC	Malignant neoplasm of colon (all cancers excluded) || id:finn-b-C3_COLON_EXALLC	|| id:ebi-a-GCST90016991	Weighted median	11	-0.12316	0.150393	0.412833	-0.41793	0.171611	0.884123	0.658408	1.18722
ebi-a-GCST90016991	finn-b-C3_COLON_EXALLC	Malignant neoplasm of colon (all cancers excluded) || id:finn-b-C3_COLON_EXALLC	|| id:ebi-a-GCST90016991	Inverse variance weighted	11	-0.14042	0.116855	0.229499	-0.369456	0.0886172	0.868994	0.69111	1.09266
ebi-a-GCST90016991	finn-b-C3_COLON_EXALLC	Malignant neoplasm of colon (all cancers excluded) || id:finn-b-C3_COLON_EXALLC	|| id:ebi-a-GCST90016991	Simple mode	11	-0.0688339	0.228231	0.769138	-0.516167	0.3785	0.933482	0.596803	1.46009
ebi-a-GCST90016991	finn-b-C3_COLON_EXALLC	Malignant neoplasm of colon (all cancers excluded) || id:finn-b-C3_COLON_EXALLC	|| id:ebi-a-GCST90016991	Weighted mode	11	-0.0417867	0.22631	0.857199	-0.485354	0.401781	0.959074	0.615479	1.49448
ebi-a-GCST90016992	finn-b-C3_COLON_EXALLC	Malignant neoplasm of colon (all cancers excluded) || id:finn-b-C3_COLON_EXALLC	|| id:ebi-a-GCST90016992	MR Egger	6	0.124657	0.489476	0.811532	-0.834716	1.08403	1.13276	0.433998	2.95657
ebi-a-GCST90016992	finn-b-C3_COLON_EXALLC	Malignant neoplasm of colon (all cancers excluded) || id:finn-b-C3_COLON_EXALLC	|| id:ebi-a-GCST90016992	Weighted median	6	-0.083817	0.238957	0.725767	-0.552172	0.384538	0.919599	0.575698	1.46894
ebi-a-GCST90016992	finn-b-C3_COLON_EXALLC	Malignant neoplasm of colon (all cancers excluded) || id:finn-b-C3_COLON_EXALLC	|| id:ebi-a-GCST90016992	Inverse variance weighted	6	-0.180767	0.185394	0.329539	-0.544138	0.182605	0.83463	0.580342	1.20034
ebi-a-GCST90016992	finn-b-C3_COLON_EXALLC	Malignant neoplasm of colon (all cancers excluded) || id:finn-b-C3_COLON_EXALLC	|| id:ebi-a-GCST90016992	Simple mode	6	-0.0541338	0.322875	0.87342	-0.686969	0.578701	0.947305	0.503099	1.78372
ebi-a-GCST90016992	finn-b-C3_COLON_EXALLC	Malignant neoplasm of colon (all cancers excluded) || id:finn-b-C3_COLON_EXALLC	|| id:ebi-a-GCST90016992	Weighted mode	6	-0.0350721	0.276183	0.903898	-0.57639	0.506246	0.965536	0.561923	1.65905
ebi-a-GCST90016993	finn-b-C3_COLON_EXALLC	Malignant neoplasm of colon (all cancers excluded) || id:finn-b-C3_COLON_EXALLC	|| id:ebi-a-GCST90016993	MR Egger	15	0.783461	0.546214	0.175088	-0.287118	1.85404	2.18904	0.750423	6.38557
ebi-a-GCST90016993	finn-b-C3_COLON_EXALLC	Malignant neoplasm of colon (all cancers excluded) || id:finn-b-C3_COLON_EXALLC	|| id:ebi-a-GCST90016993	Weighted median	15	0.0255284	0.182587	0.888806	-0.332343	0.3834	1.02586	0.717241	1.46726
ebi-a-GCST90016993	finn-b-C3_COLON_EXALLC	Malignant neoplasm of colon (all cancers excluded) || id:finn-b-C3_COLON_EXALLC	|| id:ebi-a-GCST90016993	Inverse variance weighted	15	-0.00725322	0.145045	0.960117	-0.291541	0.277035	0.992773	0.747111	1.31921
ebi-a-GCST90016993	finn-b-C3_COLON_EXALLC	Malignant neoplasm of colon (all cancers excluded) || id:finn-b-C3_COLON_EXALLC	|| id:ebi-a-GCST90016993	Simple mode	15	0.214551	0.335707	0.533075	-0.443435	0.872536	1.2393	0.641828	2.39297
ebi-a-GCST90016993	finn-b-C3_COLON_EXALLC	Malignant neoplasm of colon (all cancers excluded) || id:finn-b-C3_COLON_EXALLC	|| id:ebi-a-GCST90016993	Weighted mode	15	0.345577	0.343566	0.331555	-0.327812	1.01897	1.41281	0.720498	2.77033
ebi-a-GCST90016994	finn-b-C3_COLON_EXALLC	Malignant neoplasm of colon (all cancers excluded) || id:finn-b-C3_COLON_EXALLC	|| id:ebi-a-GCST90016994	Wald ratio	1	0.412573	0.508054	0.416754	-0.583213	1.40836	1.5107	0.558102	4.08924
ebi-a-GCST90016995	finn-b-C3_COLON_EXALLC	Malignant neoplasm of colon (all cancers excluded) || id:finn-b-C3_COLON_EXALLC	|| id:ebi-a-GCST90016995	MR Egger	10	-0.54685	0.583378	0.375993	-1.69027	0.596572	0.57877	0.184469	1.81588
ebi-a-GCST90016995	finn-b-C3_COLON_EXALLC	Malignant neoplasm of colon (all cancers excluded) || id:finn-b-C3_COLON_EXALLC	|| id:ebi-a-GCST90016995	Weighted median	10	0.00751419	0.238302	0.974845	-0.459558	0.474587	1.00754	0.631562	1.60735
ebi-a-GCST90016995	finn-b-C3_COLON_EXALLC	Malignant neoplasm of colon (all cancers excluded) || id:finn-b-C3_COLON_EXALLC	|| id:ebi-a-GCST90016995	Inverse variance weighted	10	-0.0603563	0.188452	0.74876	-0.429722	0.309009	0.941429	0.65069	1.36207
ebi-a-GCST90016995	finn-b-C3_COLON_EXALLC	Malignant neoplasm of colon (all cancers excluded) || id:finn-b-C3_COLON_EXALLC	|| id:ebi-a-GCST90016995	Simple mode	10	0.032138	0.360933	0.930999	-0.675291	0.739567	1.03266	0.509008	2.09503
ebi-a-GCST90016995	finn-b-C3_COLON_EXALLC	Malignant neoplasm of colon (all cancers excluded) || id:finn-b-C3_COLON_EXALLC	|| id:ebi-a-GCST90016995	Weighted mode	10	0.00615099	0.346969	0.986243	-0.673907	0.686209	1.00617	0.509713	1.98617
ebi-a-GCST90016996	finn-b-C3_COLON_EXALLC	Malignant neoplasm of colon (all cancers excluded) || id:finn-b-C3_COLON_EXALLC	|| id:ebi-a-GCST90016996	MR Egger	10	0.0534053	0.425677	0.903255	-0.780921	0.887732	1.05486	0.457984	2.42961
ebi-a-GCST90016996	finn-b-C3_COLON_EXALLC	Malignant neoplasm of colon (all cancers excluded) || id:finn-b-C3_COLON_EXALLC	|| id:ebi-a-GCST90016996	Weighted median	10	-0.0729353	0.134132	0.586609	-0.335835	0.189964	0.929661	0.714741	1.20921
ebi-a-GCST90016996	finn-b-C3_COLON_EXALLC	Malignant neoplasm of colon (all cancers excluded) || id:finn-b-C3_COLON_EXALLC	|| id:ebi-a-GCST90016996	Inverse variance weighted	10	-0.0388228	0.105636	0.713236	-0.24587	0.168224	0.961921	0.782024	1.1832
ebi-a-GCST90016996	finn-b-C3_COLON_EXALLC	Malignant neoplasm of colon (all cancers excluded) || id:finn-b-C3_COLON_EXALLC	|| id:ebi-a-GCST90016996	Simple mode	10	-0.126384	0.226265	0.590083	-0.569863	0.317096	0.881277	0.565603	1.37313
ebi-a-GCST90016996	finn-b-C3_COLON_EXALLC	Malignant neoplasm of colon (all cancers excluded) || id:finn-b-C3_COLON_EXALLC	|| id:ebi-a-GCST90016996	Weighted mode	10	-0.126384	0.232594	0.600075	-0.582268	0.3295	0.881277	0.55863	1.39027
ebi-a-GCST90016997	finn-b-C3_COLON_EXALLC	Malignant neoplasm of colon (all cancers excluded) || id:finn-b-C3_COLON_EXALLC	|| id:ebi-a-GCST90016997	MR Egger	13	0.75354	0.759351	0.342355	-0.734788	2.24187	2.12451	0.479607	9.4109
ebi-a-GCST90016997	finn-b-C3_COLON_EXALLC	Malignant neoplasm of colon (all cancers excluded) || id:finn-b-C3_COLON_EXALLC	|| id:ebi-a-GCST90016997	Weighted median	13	-0.136121	0.278765	0.625338	-0.6825	0.410259	0.872737	0.505352	1.50721
ebi-a-GCST90016997	finn-b-C3_COLON_EXALLC	Malignant neoplasm of colon (all cancers excluded) || id:finn-b-C3_COLON_EXALLC	|| id:ebi-a-GCST90016997	Inverse variance weighted	13	-0.290677	0.197594	0.141269	-0.677962	0.0966075	0.747757	0.50765	1.10143
ebi-a-GCST90016997	finn-b-C3_COLON_EXALLC	Malignant neoplasm of colon (all cancers excluded) || id:finn-b-C3_COLON_EXALLC	|| id:ebi-a-GCST90016997	Simple mode	13	-0.0331128	0.437234	0.94088	-0.890091	0.823865	0.967429	0.410618	2.27929
ebi-a-GCST90016997	finn-b-C3_COLON_EXALLC	Malignant neoplasm of colon (all cancers excluded) || id:finn-b-C3_COLON_EXALLC	|| id:ebi-a-GCST90016997	Weighted mode	13	-0.0144459	0.412196	0.972619	-0.822351	0.793459	0.985658	0.439398	2.21103
ebi-a-GCST90016999	finn-b-C3_COLON_EXALLC	Malignant neoplasm of colon (all cancers excluded) || id:finn-b-C3_COLON_EXALLC	|| id:ebi-a-GCST90016999	MR Egger	9	-0.229807	0.591743	0.709293	-1.38962	0.930009	0.794687	0.249169	2.53453
ebi-a-GCST90016999	finn-b-C3_COLON_EXALLC	Malignant neoplasm of colon (all cancers excluded) || id:finn-b-C3_COLON_EXALLC	|| id:ebi-a-GCST90016999	Weighted median	9	-0.0558521	0.151965	0.713222	-0.353704	0.242	0.945679	0.702083	1.27379
ebi-a-GCST90016999	finn-b-C3_COLON_EXALLC	Malignant neoplasm of colon (all cancers excluded) || id:finn-b-C3_COLON_EXALLC	|| id:ebi-a-GCST90016999	Inverse variance weighted	9	-0.0764548	0.112181	0.495536	-0.296329	0.14342	0.926395	0.743542	1.15421
ebi-a-GCST90016999	finn-b-C3_COLON_EXALLC	Malignant neoplasm of colon (all cancers excluded) || id:finn-b-C3_COLON_EXALLC	|| id:ebi-a-GCST90016999	Simple mode	9	-0.0526718	0.234025	0.827568	-0.511362	0.406018	0.948691	0.599679	1.50083
ebi-a-GCST90016999	finn-b-C3_COLON_EXALLC	Malignant neoplasm of colon (all cancers excluded) || id:finn-b-C3_COLON_EXALLC	|| id:ebi-a-GCST90016999	Weighted mode	9	-0.0397666	0.221602	0.862046	-0.474107	0.394573	0.961014	0.622441	1.48375
ebi-a-GCST90017000	finn-b-C3_COLON_EXALLC	Malignant neoplasm of colon (all cancers excluded) || id:finn-b-C3_COLON_EXALLC	|| id:ebi-a-GCST90017000	MR Egger	16	0.0930579	0.295289	0.757302	-0.485709	0.671825	1.09753	0.615261	1.95781
ebi-a-GCST90017000	finn-b-C3_COLON_EXALLC	Malignant neoplasm of colon (all cancers excluded) || id:finn-b-C3_COLON_EXALLC	|| id:ebi-a-GCST90017000	Weighted median	16	0.0630841	0.206263	0.759724	-0.341191	0.467359	1.06512	0.710923	1.59577
ebi-a-GCST90017000	finn-b-C3_COLON_EXALLC	Malignant neoplasm of colon (all cancers excluded) || id:finn-b-C3_COLON_EXALLC	|| id:ebi-a-GCST90017000	Inverse variance weighted	16	0.100608	0.143026	0.481793	-0.179724	0.380939	1.10584	0.835501	1.46366
ebi-a-GCST90017000	finn-b-C3_COLON_EXALLC	Malignant neoplasm of colon (all cancers excluded) || id:finn-b-C3_COLON_EXALLC	|| id:ebi-a-GCST90017000	Simple mode	16	-0.00736376	0.333753	0.982688	-0.661519	0.646791	0.992663	0.516067	1.9094
ebi-a-GCST90017000	finn-b-C3_COLON_EXALLC	Malignant neoplasm of colon (all cancers excluded) || id:finn-b-C3_COLON_EXALLC	|| id:ebi-a-GCST90017000	Weighted mode	16	0.118547	0.323255	0.718944	-0.515034	0.752127	1.12586	0.59748	2.12151
ebi-a-GCST90017001	finn-b-C3_COLON_EXALLC	Malignant neoplasm of colon (all cancers excluded) || id:finn-b-C3_COLON_EXALLC	|| id:ebi-a-GCST90017001	MR Egger	11	-0.0957594	0.408403	0.819865	-0.896229	0.70471	0.908683	0.408106	2.02326
ebi-a-GCST90017001	finn-b-C3_COLON_EXALLC	Malignant neoplasm of colon (all cancers excluded) || id:finn-b-C3_COLON_EXALLC	|| id:ebi-a-GCST90017001	Weighted median	11	0.0296071	0.116387	0.799198	-0.198511	0.257726	1.03005	0.81995	1.29398
ebi-a-GCST90017001	finn-b-C3_COLON_EXALLC	Malignant neoplasm of colon (all cancers excluded) || id:finn-b-C3_COLON_EXALLC	|| id:ebi-a-GCST90017001	Inverse variance weighted	11	0.08645	0.0915887	0.345224	-0.0930639	0.265964	1.0903	0.911135	1.30469
ebi-a-GCST90017001	finn-b-C3_COLON_EXALLC	Malignant neoplasm of colon (all cancers excluded) || id:finn-b-C3_COLON_EXALLC	|| id:ebi-a-GCST90017001	Simple mode	11	-0.0230822	0.181732	0.901448	-0.379277	0.333112	0.977182	0.684356	1.3953
ebi-a-GCST90017001	finn-b-C3_COLON_EXALLC	Malignant neoplasm of colon (all cancers excluded) || id:finn-b-C3_COLON_EXALLC	|| id:ebi-a-GCST90017001	Weighted mode	11	-0.0230822	0.181841	0.901507	-0.379491	0.333326	0.977182	0.68421	1.3956
ebi-a-GCST90017002	finn-b-C3_COLON_EXALLC	Malignant neoplasm of colon (all cancers excluded) || id:finn-b-C3_COLON_EXALLC	|| id:ebi-a-GCST90017002	MR Egger	5	-0.953713	0.624981	0.224438	-2.17868	0.27125	0.385308	0.113191	1.3116
ebi-a-GCST90017002	finn-b-C3_COLON_EXALLC	Malignant neoplasm of colon (all cancers excluded) || id:finn-b-C3_COLON_EXALLC	|| id:ebi-a-GCST90017002	Weighted median	5	-0.0708225	0.231215	0.759372	-0.524004	0.382359	0.931627	0.592145	1.46574
ebi-a-GCST90017002	finn-b-C3_COLON_EXALLC	Malignant neoplasm of colon (all cancers excluded) || id:finn-b-C3_COLON_EXALLC	|| id:ebi-a-GCST90017002	Inverse variance weighted	5	-0.130311	0.168395	0.439022	-0.460365	0.199742	0.877822	0.631053	1.22109
ebi-a-GCST90017002	finn-b-C3_COLON_EXALLC	Malignant neoplasm of colon (all cancers excluded) || id:finn-b-C3_COLON_EXALLC	|| id:ebi-a-GCST90017002	Simple mode	5	-0.102664	0.312484	0.758983	-0.715132	0.509805	0.902431	0.489128	1.66497
ebi-a-GCST90017002	finn-b-C3_COLON_EXALLC	Malignant neoplasm of colon (all cancers excluded) || id:finn-b-C3_COLON_EXALLC	|| id:ebi-a-GCST90017002	Weighted mode	5	-0.102664	0.293251	0.74393	-0.677435	0.472108	0.902431	0.507918	1.60337
ebi-a-GCST90017003	finn-b-C3_COLON_EXALLC	Malignant neoplasm of colon (all cancers excluded) || id:finn-b-C3_COLON_EXALLC	|| id:ebi-a-GCST90017003	MR Egger	8	-0.555284	1.21064	0.662617	-2.92814	1.81758	0.573909	0.0534962	6.15692
ebi-a-GCST90017003	finn-b-C3_COLON_EXALLC	Malignant neoplasm of colon (all cancers excluded) || id:finn-b-C3_COLON_EXALLC	|| id:ebi-a-GCST90017003	Weighted median	8	-0.579661	0.34974	0.0974376	-1.26515	0.10583	0.560088	0.282196	1.11163
ebi-a-GCST90017003	finn-b-C3_COLON_EXALLC	Malignant neoplasm of colon (all cancers excluded) || id:finn-b-C3_COLON_EXALLC	|| id:ebi-a-GCST90017003	Inverse variance weighted	8	-0.266693	0.308631	0.387524	-0.871611	0.338224	0.765908	0.418277	1.40245
ebi-a-GCST90017003	finn-b-C3_COLON_EXALLC	Malignant neoplasm of colon (all cancers excluded) || id:finn-b-C3_COLON_EXALLC	|| id:ebi-a-GCST90017003	Simple mode	8	-0.728893	0.667244	0.310824	-2.03669	0.578905	0.482443	0.13046	1.78408
ebi-a-GCST90017003	finn-b-C3_COLON_EXALLC	Malignant neoplasm of colon (all cancers excluded) || id:finn-b-C3_COLON_EXALLC	|| id:ebi-a-GCST90017003	Weighted mode	8	-0.728893	0.582316	0.250879	-1.87023	0.412447	0.482443	0.154088	1.51051
ebi-a-GCST90017004	finn-b-C3_COLON_EXALLC	Malignant neoplasm of colon (all cancers excluded) || id:finn-b-C3_COLON_EXALLC	|| id:ebi-a-GCST90017004	MR Egger	18	-0.141226	0.430292	0.747009	-0.984598	0.702146	0.868293	0.373589	2.01808
ebi-a-GCST90017004	finn-b-C3_COLON_EXALLC	Malignant neoplasm of colon (all cancers excluded) || id:finn-b-C3_COLON_EXALLC	|| id:ebi-a-GCST90017004	Weighted median	18	0.0796817	0.152738	0.601887	-0.219685	0.379048	1.08294	0.802772	1.46089
ebi-a-GCST90017004	finn-b-C3_COLON_EXALLC	Malignant neoplasm of colon (all cancers excluded) || id:finn-b-C3_COLON_EXALLC	|| id:ebi-a-GCST90017004	Inverse variance weighted	18	-0.0122835	0.125427	0.921985	-0.25812	0.233553	0.987792	0.772503	1.26308
ebi-a-GCST90017004	finn-b-C3_COLON_EXALLC	Malignant neoplasm of colon (all cancers excluded) || id:finn-b-C3_COLON_EXALLC	|| id:ebi-a-GCST90017004	Simple mode	18	-0.286744	0.295394	0.3453	-0.865717	0.292229	0.750704	0.42075	1.33941
ebi-a-GCST90017004	finn-b-C3_COLON_EXALLC	Malignant neoplasm of colon (all cancers excluded) || id:finn-b-C3_COLON_EXALLC	|| id:ebi-a-GCST90017004	Weighted mode	18	-0.0228168	0.251901	0.928887	-0.516544	0.47091	0.977442	0.596579	1.60145
ebi-a-GCST90017005	finn-b-C3_COLON_EXALLC	Malignant neoplasm of colon (all cancers excluded) || id:finn-b-C3_COLON_EXALLC	|| id:ebi-a-GCST90017005	MR Egger	15	0.205067	0.852256	0.813605	-1.46535	1.87549	1.22761	0.230996	6.524
ebi-a-GCST90017005	finn-b-C3_COLON_EXALLC	Malignant neoplasm of colon (all cancers excluded) || id:finn-b-C3_COLON_EXALLC	|| id:ebi-a-GCST90017005	Weighted median	15	0.122158	0.233663	0.601118	-0.335822	0.580137	1.12993	0.71475	1.78628
ebi-a-GCST90017005	finn-b-C3_COLON_EXALLC	Malignant neoplasm of colon (all cancers excluded) || id:finn-b-C3_COLON_EXALLC	|| id:ebi-a-GCST90017005	Inverse variance weighted	15	0.160989	0.184175	0.382059	-0.199994	0.521971	1.17467	0.818736	1.68535
ebi-a-GCST90017005	finn-b-C3_COLON_EXALLC	Malignant neoplasm of colon (all cancers excluded) || id:finn-b-C3_COLON_EXALLC	|| id:ebi-a-GCST90017005	Simple mode	15	0.736141	0.487376	0.153175	-0.219116	1.6914	2.08786	0.803229	5.42706
ebi-a-GCST90017005	finn-b-C3_COLON_EXALLC	Malignant neoplasm of colon (all cancers excluded) || id:finn-b-C3_COLON_EXALLC	|| id:ebi-a-GCST90017005	Weighted mode	15	0.744591	0.484293	0.146465	-0.204623	1.6938	2.10558	0.814955	5.44014
ebi-a-GCST90017006	finn-b-C3_COLON_EXALLC	Malignant neoplasm of colon (all cancers excluded) || id:finn-b-C3_COLON_EXALLC	|| id:ebi-a-GCST90017006	MR Egger	9	-0.0908178	0.57992	0.879978	-1.22746	1.04582	0.913184	0.293036	2.84575
ebi-a-GCST90017006	finn-b-C3_COLON_EXALLC	Malignant neoplasm of colon (all cancers excluded) || id:finn-b-C3_COLON_EXALLC	|| id:ebi-a-GCST90017006	Weighted median	9	-0.0655129	0.256075	0.798078	-0.567419	0.436393	0.936587	0.566987	1.54712
ebi-a-GCST90017006	finn-b-C3_COLON_EXALLC	Malignant neoplasm of colon (all cancers excluded) || id:finn-b-C3_COLON_EXALLC	|| id:ebi-a-GCST90017006	Inverse variance weighted	9	0.0565948	0.181763	0.755522	-0.29966	0.412849	1.05823	0.74107	1.51112
ebi-a-GCST90017006	finn-b-C3_COLON_EXALLC	Malignant neoplasm of colon (all cancers excluded) || id:finn-b-C3_COLON_EXALLC	|| id:ebi-a-GCST90017006	Simple mode	9	-0.223902	0.385665	0.57752	-0.979804	0.532001	0.799394	0.375385	1.70234
ebi-a-GCST90017006	finn-b-C3_COLON_EXALLC	Malignant neoplasm of colon (all cancers excluded) || id:finn-b-C3_COLON_EXALLC	|| id:ebi-a-GCST90017006	Weighted mode	9	-0.153882	0.338825	0.66178	-0.817979	0.510216	0.857373	0.441323	1.66565
ebi-a-GCST90017007	finn-b-C3_COLON_EXALLC	Malignant neoplasm of colon (all cancers excluded) || id:finn-b-C3_COLON_EXALLC	|| id:ebi-a-GCST90017007	MR Egger	10	-0.542587	0.333331	0.142223	-1.19592	0.110741	0.581243	0.302427	1.11711
ebi-a-GCST90017007	finn-b-C3_COLON_EXALLC	Malignant neoplasm of colon (all cancers excluded) || id:finn-b-C3_COLON_EXALLC	|| id:ebi-a-GCST90017007	Weighted median	10	-0.285785	0.226958	0.207959	-0.730623	0.159053	0.751424	0.481609	1.1724
ebi-a-GCST90017007	finn-b-C3_COLON_EXALLC	Malignant neoplasm of colon (all cancers excluded) || id:finn-b-C3_COLON_EXALLC	|| id:ebi-a-GCST90017007	Inverse variance weighted	10	-0.129895	0.180759	0.472382	-0.484181	0.224392	0.878188	0.616201	1.25156
ebi-a-GCST90017007	finn-b-C3_COLON_EXALLC	Malignant neoplasm of colon (all cancers excluded) || id:finn-b-C3_COLON_EXALLC	|| id:ebi-a-GCST90017007	Simple mode	10	-0.416603	0.36515	0.283356	-1.1323	0.29909	0.659282	0.322292	1.34863
ebi-a-GCST90017007	finn-b-C3_COLON_EXALLC	Malignant neoplasm of colon (all cancers excluded) || id:finn-b-C3_COLON_EXALLC	|| id:ebi-a-GCST90017007	Weighted mode	10	-0.353199	0.274146	0.229754	-0.890525	0.184126	0.702437	0.41044	1.20217
ebi-a-GCST90017008	finn-b-C3_COLON_EXALLC	Malignant neoplasm of colon (all cancers excluded) || id:finn-b-C3_COLON_EXALLC	|| id:ebi-a-GCST90017008	MR Egger	13	0.443003	0.942385	0.647475	-1.40407	2.29008	1.55738	0.245595	9.8757
ebi-a-GCST90017008	finn-b-C3_COLON_EXALLC	Malignant neoplasm of colon (all cancers excluded) || id:finn-b-C3_COLON_EXALLC	|| id:ebi-a-GCST90017008	Weighted median	13	-0.494781	0.235991	0.0360279	-0.957324	-0.0322392	0.609704	0.383919	0.968275
ebi-a-GCST90017008	finn-b-C3_COLON_EXALLC	Malignant neoplasm of colon (all cancers excluded) || id:finn-b-C3_COLON_EXALLC	|| id:ebi-a-GCST90017008	Inverse variance weighted	13	-0.258752	0.196147	0.187112	-0.643201	0.125697	0.772014	0.525607	1.13394
ebi-a-GCST90017008	finn-b-C3_COLON_EXALLC	Malignant neoplasm of colon (all cancers excluded) || id:finn-b-C3_COLON_EXALLC	|| id:ebi-a-GCST90017008	Simple mode	13	-0.522292	0.392488	0.208014	-1.29157	0.246985	0.593159	0.274839	1.28016
ebi-a-GCST90017008	finn-b-C3_COLON_EXALLC	Malignant neoplasm of colon (all cancers excluded) || id:finn-b-C3_COLON_EXALLC	|| id:ebi-a-GCST90017008	Weighted mode	13	-0.512862	0.369182	0.190017	-1.23646	0.210735	0.598779	0.290411	1.23459
ebi-a-GCST90017009	finn-b-C3_COLON_EXALLC	Malignant neoplasm of colon (all cancers excluded) || id:finn-b-C3_COLON_EXALLC	|| id:ebi-a-GCST90017009	MR Egger	8	-1.00513	0.710096	0.206677	-2.39692	0.386661	0.365998	0.0909981	1.47206
ebi-a-GCST90017009	finn-b-C3_COLON_EXALLC	Malignant neoplasm of colon (all cancers excluded) || id:finn-b-C3_COLON_EXALLC	|| id:ebi-a-GCST90017009	Weighted median	8	-0.135251	0.296164	0.647904	-0.715732	0.44523	0.873497	0.488834	1.56085
ebi-a-GCST90017009	finn-b-C3_COLON_EXALLC	Malignant neoplasm of colon (all cancers excluded) || id:finn-b-C3_COLON_EXALLC	|| id:ebi-a-GCST90017009	Inverse variance weighted	8	0.0840691	0.257569	0.744126	-0.420767	0.588905	1.0877	0.656543	1.80201
ebi-a-GCST90017009	finn-b-C3_COLON_EXALLC	Malignant neoplasm of colon (all cancers excluded) || id:finn-b-C3_COLON_EXALLC	|| id:ebi-a-GCST90017009	Simple mode	8	0.414416	0.517629	0.449675	-0.600137	1.42897	1.51349	0.548736	4.1744
ebi-a-GCST90017009	finn-b-C3_COLON_EXALLC	Malignant neoplasm of colon (all cancers excluded) || id:finn-b-C3_COLON_EXALLC	|| id:ebi-a-GCST90017009	Weighted mode	8	-0.25399	0.487885	0.618705	-1.21024	0.702264	0.775699	0.298124	2.01832
ebi-a-GCST90017010	finn-b-C3_COLON_EXALLC	Malignant neoplasm of colon (all cancers excluded) || id:finn-b-C3_COLON_EXALLC	|| id:ebi-a-GCST90017010	MR Egger	5	-0.282913	0.931574	0.781206	-2.1088	1.54297	0.753585	0.121384	4.67848
ebi-a-GCST90017010	finn-b-C3_COLON_EXALLC	Malignant neoplasm of colon (all cancers excluded) || id:finn-b-C3_COLON_EXALLC	|| id:ebi-a-GCST90017010	Weighted median	5	-0.236632	0.293354	0.419872	-0.811607	0.338342	0.789281	0.444144	1.40262
ebi-a-GCST90017010	finn-b-C3_COLON_EXALLC	Malignant neoplasm of colon (all cancers excluded) || id:finn-b-C3_COLON_EXALLC	|| id:ebi-a-GCST90017010	Inverse variance weighted	5	-0.171882	0.233275	0.461232	-0.629102	0.285338	0.842079	0.53307	1.33021
ebi-a-GCST90017010	finn-b-C3_COLON_EXALLC	Malignant neoplasm of colon (all cancers excluded) || id:finn-b-C3_COLON_EXALLC	|| id:ebi-a-GCST90017010	Simple mode	5	-0.157534	0.384249	0.702829	-0.910663	0.595595	0.854248	0.402258	1.81411
ebi-a-GCST90017010	finn-b-C3_COLON_EXALLC	Malignant neoplasm of colon (all cancers excluded) || id:finn-b-C3_COLON_EXALLC	|| id:ebi-a-GCST90017010	Weighted mode	5	-0.157534	0.37714	0.69761	-0.896729	0.581662	0.854248	0.407902	1.78901
ebi-a-GCST90017011	finn-b-C3_COLON_EXALLC	Malignant neoplasm of colon (all cancers excluded) || id:finn-b-C3_COLON_EXALLC	|| id:ebi-a-GCST90017011	MR Egger	18	0.285006	0.605618	0.644275	-0.902005	1.47202	1.32977	0.405755	4.35802
ebi-a-GCST90017011	finn-b-C3_COLON_EXALLC	Malignant neoplasm of colon (all cancers excluded) || id:finn-b-C3_COLON_EXALLC	|| id:ebi-a-GCST90017011	Weighted median	18	0.00650878	0.214758	0.975822	-0.414416	0.427434	1.00653	0.660726	1.53332
ebi-a-GCST90017011	finn-b-C3_COLON_EXALLC	Malignant neoplasm of colon (all cancers excluded) || id:finn-b-C3_COLON_EXALLC	|| id:ebi-a-GCST90017011	Inverse variance weighted	18	-0.0565658	0.161505	0.726158	-0.373116	0.259985	0.945004	0.688585	1.29691
ebi-a-GCST90017011	finn-b-C3_COLON_EXALLC	Malignant neoplasm of colon (all cancers excluded) || id:finn-b-C3_COLON_EXALLC	|| id:ebi-a-GCST90017011	Simple mode	18	0.0579202	0.35404	0.871977	-0.635998	0.751839	1.05963	0.529407	2.1209
ebi-a-GCST90017011	finn-b-C3_COLON_EXALLC	Malignant neoplasm of colon (all cancers excluded) || id:finn-b-C3_COLON_EXALLC	|| id:ebi-a-GCST90017011	Weighted mode	18	0.0579202	0.363947	0.875431	-0.655417	0.771257	1.05963	0.519226	2.16248
ebi-a-GCST90017012	finn-b-C3_COLON_EXALLC	Malignant neoplasm of colon (all cancers excluded) || id:finn-b-C3_COLON_EXALLC	|| id:ebi-a-GCST90017012	MR Egger	12	-0.397357	0.447339	0.39526	-1.27414	0.479428	0.672094	0.279671	1.61515
ebi-a-GCST90017012	finn-b-C3_COLON_EXALLC	Malignant neoplasm of colon (all cancers excluded) || id:finn-b-C3_COLON_EXALLC	|| id:ebi-a-GCST90017012	Weighted median	12	-0.0662985	0.137857	0.630572	-0.336498	0.203901	0.935851	0.714267	1.22618
ebi-a-GCST90017012	finn-b-C3_COLON_EXALLC	Malignant neoplasm of colon (all cancers excluded) || id:finn-b-C3_COLON_EXALLC	|| id:ebi-a-GCST90017012	Inverse variance weighted	12	-0.102396	0.101339	0.31229	-0.301021	0.096229	0.902672	0.740062	1.10101
ebi-a-GCST90017012	finn-b-C3_COLON_EXALLC	Malignant neoplasm of colon (all cancers excluded) || id:finn-b-C3_COLON_EXALLC	|| id:ebi-a-GCST90017012	Simple mode	12	0.118541	0.25784	0.654652	-0.386826	0.623908	1.12585	0.679209	1.86621
ebi-a-GCST90017012	finn-b-C3_COLON_EXALLC	Malignant neoplasm of colon (all cancers excluded) || id:finn-b-C3_COLON_EXALLC	|| id:ebi-a-GCST90017012	Weighted mode	12	0.100976	0.233909	0.674306	-0.357485	0.559438	1.10625	0.699433	1.74969
ebi-a-GCST90017013	finn-b-C3_COLON_EXALLC	Malignant neoplasm of colon (all cancers excluded) || id:finn-b-C3_COLON_EXALLC	|| id:ebi-a-GCST90017013	MR Egger	9	0.263841	0.413176	0.543423	-0.545984	1.07367	1.30192	0.579271	2.92609
ebi-a-GCST90017013	finn-b-C3_COLON_EXALLC	Malignant neoplasm of colon (all cancers excluded) || id:finn-b-C3_COLON_EXALLC	|| id:ebi-a-GCST90017013	Weighted median	9	0.0947039	0.197598	0.631743	-0.292588	0.481996	1.09933	0.746329	1.6193
ebi-a-GCST90017013	finn-b-C3_COLON_EXALLC	Malignant neoplasm of colon (all cancers excluded) || id:finn-b-C3_COLON_EXALLC	|| id:ebi-a-GCST90017013	Inverse variance weighted	9	-0.0319373	0.180652	0.859674	-0.386016	0.322141	0.968567	0.67976	1.38008
ebi-a-GCST90017013	finn-b-C3_COLON_EXALLC	Malignant neoplasm of colon (all cancers excluded) || id:finn-b-C3_COLON_EXALLC	|| id:ebi-a-GCST90017013	Simple mode	9	0.215984	0.32933	0.530339	-0.429503	0.861472	1.24108	0.650833	2.36664
ebi-a-GCST90017013	finn-b-C3_COLON_EXALLC	Malignant neoplasm of colon (all cancers excluded) || id:finn-b-C3_COLON_EXALLC	|| id:ebi-a-GCST90017013	Weighted mode	9	0.126987	0.237809	0.607866	-0.33912	0.593093	1.1354	0.712397	1.80958
ebi-a-GCST90017014	finn-b-C3_COLON_EXALLC	Malignant neoplasm of colon (all cancers excluded) || id:finn-b-C3_COLON_EXALLC	|| id:ebi-a-GCST90017014	MR Egger	11	0.391321	0.350063	0.292577	-0.294802	1.07744	1.47893	0.744679	2.93716
ebi-a-GCST90017014	finn-b-C3_COLON_EXALLC	Malignant neoplasm of colon (all cancers excluded) || id:finn-b-C3_COLON_EXALLC	|| id:ebi-a-GCST90017014	Weighted median	11	0.0596348	0.171758	0.728439	-0.277011	0.39628	1.06145	0.758046	1.48629
ebi-a-GCST90017014	finn-b-C3_COLON_EXALLC	Malignant neoplasm of colon (all cancers excluded) || id:finn-b-C3_COLON_EXALLC	|| id:ebi-a-GCST90017014	Inverse variance weighted	11	0.0376219	0.122157	0.758098	-0.201806	0.27705	1.03834	0.817253	1.31923
ebi-a-GCST90017014	finn-b-C3_COLON_EXALLC	Malignant neoplasm of colon (all cancers excluded) || id:finn-b-C3_COLON_EXALLC	|| id:ebi-a-GCST90017014	Simple mode	11	0.055915	0.262514	0.835608	-0.458612	0.570442	1.05751	0.632161	1.76905
ebi-a-GCST90017014	finn-b-C3_COLON_EXALLC	Malignant neoplasm of colon (all cancers excluded) || id:finn-b-C3_COLON_EXALLC	|| id:ebi-a-GCST90017014	Weighted mode	11	0.0763162	0.252645	0.768789	-0.418869	0.571501	1.0793	0.657791	1.77092
ebi-a-GCST90017015	finn-b-C3_COLON_EXALLC	Malignant neoplasm of colon (all cancers excluded) || id:finn-b-C3_COLON_EXALLC	|| id:ebi-a-GCST90017015	MR Egger	14	-0.110461	0.457076	0.813118	-1.00633	0.785408	0.895422	0.365558	2.1933
ebi-a-GCST90017015	finn-b-C3_COLON_EXALLC	Malignant neoplasm of colon (all cancers excluded) || id:finn-b-C3_COLON_EXALLC	|| id:ebi-a-GCST90017015	Weighted median	14	-0.142597	0.185705	0.442567	-0.506579	0.221385	0.867104	0.602554	1.2478
ebi-a-GCST90017015	finn-b-C3_COLON_EXALLC	Malignant neoplasm of colon (all cancers excluded) || id:finn-b-C3_COLON_EXALLC	|| id:ebi-a-GCST90017015	Inverse variance weighted	14	-0.00976184	0.14964	0.947987	-0.303057	0.283533	0.990286	0.738557	1.32781
ebi-a-GCST90017015	finn-b-C3_COLON_EXALLC	Malignant neoplasm of colon (all cancers excluded) || id:finn-b-C3_COLON_EXALLC	|| id:ebi-a-GCST90017015	Simple mode	14	0.507764	0.392055	0.217802	-0.260663	1.27619	1.66157	0.77054	3.58297
ebi-a-GCST90017015	finn-b-C3_COLON_EXALLC	Malignant neoplasm of colon (all cancers excluded) || id:finn-b-C3_COLON_EXALLC	|| id:ebi-a-GCST90017015	Weighted mode	14	-0.27883	0.359835	0.452273	-0.984107	0.426447	0.756668	0.373773	1.5318
ebi-a-GCST90017016	finn-b-C3_COLON_EXALLC	Malignant neoplasm of colon (all cancers excluded) || id:finn-b-C3_COLON_EXALLC	|| id:ebi-a-GCST90017016	MR Egger	9	-0.255007	0.394433	0.538558	-1.0281	0.518082	0.774911	0.357687	1.67881
ebi-a-GCST90017016	finn-b-C3_COLON_EXALLC	Malignant neoplasm of colon (all cancers excluded) || id:finn-b-C3_COLON_EXALLC	|| id:ebi-a-GCST90017016	Weighted median	9	-0.0691241	0.138656	0.618112	-0.340891	0.202643	0.933211	0.711137	1.22463
ebi-a-GCST90017016	finn-b-C3_COLON_EXALLC	Malignant neoplasm of colon (all cancers excluded) || id:finn-b-C3_COLON_EXALLC	|| id:ebi-a-GCST90017016	Inverse variance weighted	9	0.0447881	0.099177	0.651559	-0.149599	0.239175	1.04581	0.861053	1.2702
ebi-a-GCST90017016	finn-b-C3_COLON_EXALLC	Malignant neoplasm of colon (all cancers excluded) || id:finn-b-C3_COLON_EXALLC	|| id:ebi-a-GCST90017016	Simple mode	9	-0.144516	0.225778	0.540014	-0.587041	0.298008	0.865441	0.55597	1.34717
ebi-a-GCST90017016	finn-b-C3_COLON_EXALLC	Malignant neoplasm of colon (all cancers excluded) || id:finn-b-C3_COLON_EXALLC	|| id:ebi-a-GCST90017016	Weighted mode	9	-0.161485	0.204335	0.452142	-0.561982	0.239011	0.850879	0.570078	1.26999
ebi-a-GCST90017017	finn-b-C3_COLON_EXALLC	Malignant neoplasm of colon (all cancers excluded) || id:finn-b-C3_COLON_EXALLC	|| id:ebi-a-GCST90017017	MR Egger	5	0.100341	1.05118	0.929972	-1.95998	2.16066	1.10555	0.140862	8.67686
ebi-a-GCST90017017	finn-b-C3_COLON_EXALLC	Malignant neoplasm of colon (all cancers excluded) || id:finn-b-C3_COLON_EXALLC	|| id:ebi-a-GCST90017017	Weighted median	5	-0.0725806	0.186059	0.696467	-0.437257	0.292095	0.929991	0.645806	1.33923
ebi-a-GCST90017017	finn-b-C3_COLON_EXALLC	Malignant neoplasm of colon (all cancers excluded) || id:finn-b-C3_COLON_EXALLC	|| id:ebi-a-GCST90017017	Inverse variance weighted	5	-0.198662	0.152447	0.192522	-0.497458	0.100134	0.819827	0.608074	1.10532
ebi-a-GCST90017017	finn-b-C3_COLON_EXALLC	Malignant neoplasm of colon (all cancers excluded) || id:finn-b-C3_COLON_EXALLC	|| id:ebi-a-GCST90017017	Simple mode	5	-0.0517155	0.239025	0.839293	-0.520205	0.416774	0.949599	0.594399	1.51706
ebi-a-GCST90017017	finn-b-C3_COLON_EXALLC	Malignant neoplasm of colon (all cancers excluded) || id:finn-b-C3_COLON_EXALLC	|| id:ebi-a-GCST90017017	Weighted mode	5	-0.0456222	0.203825	0.833857	-0.445119	0.353875	0.955403	0.640748	1.42458
ebi-a-GCST90017018	finn-b-C3_COLON_EXALLC	Malignant neoplasm of colon (all cancers excluded) || id:finn-b-C3_COLON_EXALLC	|| id:ebi-a-GCST90017018	MR Egger	15	-0.331236	0.584187	0.580371	-1.47624	0.81377	0.718036	0.228495	2.2564
ebi-a-GCST90017018	finn-b-C3_COLON_EXALLC	Malignant neoplasm of colon (all cancers excluded) || id:finn-b-C3_COLON_EXALLC	|| id:ebi-a-GCST90017018	Weighted median	15	0.100913	0.202634	0.618479	-0.29625	0.498077	1.10618	0.743601	1.64555
ebi-a-GCST90017018	finn-b-C3_COLON_EXALLC	Malignant neoplasm of colon (all cancers excluded) || id:finn-b-C3_COLON_EXALLC	|| id:ebi-a-GCST90017018	Inverse variance weighted	15	0.212015	0.178956	0.236123	-0.138738	0.562768	1.23617	0.870456	1.75552
ebi-a-GCST90017018	finn-b-C3_COLON_EXALLC	Malignant neoplasm of colon (all cancers excluded) || id:finn-b-C3_COLON_EXALLC	|| id:ebi-a-GCST90017018	Simple mode	15	0.195509	0.400992	0.633405	-0.590435	0.981453	1.21593	0.554086	2.66833
ebi-a-GCST90017018	finn-b-C3_COLON_EXALLC	Malignant neoplasm of colon (all cancers excluded) || id:finn-b-C3_COLON_EXALLC	|| id:ebi-a-GCST90017018	Weighted mode	15	0.0217488	0.330213	0.948418	-0.625469	0.668967	1.02199	0.53501	1.95222
ebi-a-GCST90017019	finn-b-C3_COLON_EXALLC	Malignant neoplasm of colon (all cancers excluded) || id:finn-b-C3_COLON_EXALLC	|| id:ebi-a-GCST90017019	MR Egger	16	-0.0766787	0.479047	0.875116	-1.01561	0.862253	0.926187	0.362181	2.36849
ebi-a-GCST90017019	finn-b-C3_COLON_EXALLC	Malignant neoplasm of colon (all cancers excluded) || id:finn-b-C3_COLON_EXALLC	|| id:ebi-a-GCST90017019	Weighted median	16	0.0702907	0.203382	0.729636	-0.328338	0.468919	1.07282	0.72012	1.59827
ebi-a-GCST90017019	finn-b-C3_COLON_EXALLC	Malignant neoplasm of colon (all cancers excluded) || id:finn-b-C3_COLON_EXALLC	|| id:ebi-a-GCST90017019	Inverse variance weighted	16	-0.0885435	0.167594	0.597276	-0.417027	0.23994	0.915263	0.659003	1.27117
ebi-a-GCST90017019	finn-b-C3_COLON_EXALLC	Malignant neoplasm of colon (all cancers excluded) || id:finn-b-C3_COLON_EXALLC	|| id:ebi-a-GCST90017019	Simple mode	16	0.207498	0.385703	0.598488	-0.54848	0.963475	1.23059	0.577827	2.62079
ebi-a-GCST90017019	finn-b-C3_COLON_EXALLC	Malignant neoplasm of colon (all cancers excluded) || id:finn-b-C3_COLON_EXALLC	|| id:ebi-a-GCST90017019	Weighted mode	16	0.132485	0.34695	0.707923	-0.547536	0.812506	1.14166	0.578373	2.25355
ebi-a-GCST90017020	finn-b-C3_COLON_EXALLC	Malignant neoplasm of colon (all cancers excluded) || id:finn-b-C3_COLON_EXALLC	|| id:ebi-a-GCST90017020	MR Egger	13	-0.543789	0.679977	0.440803	-1.87654	0.788965	0.580544	0.153118	2.20112
ebi-a-GCST90017020	finn-b-C3_COLON_EXALLC	Malignant neoplasm of colon (all cancers excluded) || id:finn-b-C3_COLON_EXALLC	|| id:ebi-a-GCST90017020	Weighted median	13	-0.230624	0.258518	0.37234	-0.73732	0.276072	0.794038	0.478394	1.31794
ebi-a-GCST90017020	finn-b-C3_COLON_EXALLC	Malignant neoplasm of colon (all cancers excluded) || id:finn-b-C3_COLON_EXALLC	|| id:ebi-a-GCST90017020	Inverse variance weighted	13	-0.28455	0.192551	0.139464	-0.661951	0.0928504	0.752353	0.515844	1.0973
ebi-a-GCST90017020	finn-b-C3_COLON_EXALLC	Malignant neoplasm of colon (all cancers excluded) || id:finn-b-C3_COLON_EXALLC	|| id:ebi-a-GCST90017020	Simple mode	13	-0.109971	0.470424	0.819104	-1.032	0.812061	0.89586	0.356293	2.25255
ebi-a-GCST90017020	finn-b-C3_COLON_EXALLC	Malignant neoplasm of colon (all cancers excluded) || id:finn-b-C3_COLON_EXALLC	|| id:ebi-a-GCST90017020	Weighted mode	13	-0.171561	0.461318	0.716456	-1.07574	0.732621	0.842349	0.341044	2.08053
ebi-a-GCST90017021	finn-b-C3_COLON_EXALLC	Malignant neoplasm of colon (all cancers excluded) || id:finn-b-C3_COLON_EXALLC	|| id:ebi-a-GCST90017021	MR Egger	12	-0.868417	0.483253	0.102548	-1.81559	0.0787588	0.419615	0.162742	1.08194
ebi-a-GCST90017021	finn-b-C3_COLON_EXALLC	Malignant neoplasm of colon (all cancers excluded) || id:finn-b-C3_COLON_EXALLC	|| id:ebi-a-GCST90017021	Weighted median	12	-0.287507	0.234805	0.220781	-0.747725	0.17271	0.750131	0.473443	1.18852
ebi-a-GCST90017021	finn-b-C3_COLON_EXALLC	Malignant neoplasm of colon (all cancers excluded) || id:finn-b-C3_COLON_EXALLC	|| id:ebi-a-GCST90017021	Inverse variance weighted	12	-0.265552	0.189569	0.16127	-0.637108	0.106004	0.766783	0.52882	1.11183
ebi-a-GCST90017021	finn-b-C3_COLON_EXALLC	Malignant neoplasm of colon (all cancers excluded) || id:finn-b-C3_COLON_EXALLC	|| id:ebi-a-GCST90017021	Simple mode	12	-0.341396	0.428525	0.442494	-1.18131	0.498513	0.710777	0.306878	1.64627
ebi-a-GCST90017021	finn-b-C3_COLON_EXALLC	Malignant neoplasm of colon (all cancers excluded) || id:finn-b-C3_COLON_EXALLC	|| id:ebi-a-GCST90017021	Weighted mode	12	-0.313775	0.393957	0.442609	-1.08593	0.45838	0.730683	0.337588	1.58151
ebi-a-GCST90017022	finn-b-C3_COLON_EXALLC	Malignant neoplasm of colon (all cancers excluded) || id:finn-b-C3_COLON_EXALLC	|| id:ebi-a-GCST90017022	MR Egger	9	0.0303221	0.550876	0.957642	-1.0494	1.11004	1.03079	0.350149	3.03448
ebi-a-GCST90017022	finn-b-C3_COLON_EXALLC	Malignant neoplasm of colon (all cancers excluded) || id:finn-b-C3_COLON_EXALLC	|| id:ebi-a-GCST90017022	Weighted median	9	0.240793	0.174232	0.166964	-0.100701	0.582286	1.27226	0.904203	1.79013
ebi-a-GCST90017022	finn-b-C3_COLON_EXALLC	Malignant neoplasm of colon (all cancers excluded) || id:finn-b-C3_COLON_EXALLC	|| id:ebi-a-GCST90017022	Inverse variance weighted	9	0.179685	0.135492	0.184785	-0.0858797	0.445249	1.19684	0.917705	1.56088
ebi-a-GCST90017022	finn-b-C3_COLON_EXALLC	Malignant neoplasm of colon (all cancers excluded) || id:finn-b-C3_COLON_EXALLC	|| id:ebi-a-GCST90017022	Simple mode	9	0.237122	0.281968	0.424794	-0.315535	0.789779	1.2676	0.729399	2.20291
ebi-a-GCST90017022	finn-b-C3_COLON_EXALLC	Malignant neoplasm of colon (all cancers excluded) || id:finn-b-C3_COLON_EXALLC	|| id:ebi-a-GCST90017022	Weighted mode	9	0.25584	0.280694	0.388695	-0.294321	0.806	1.29155	0.745037	2.23893
ebi-a-GCST90017023	finn-b-C3_COLON_EXALLC	Malignant neoplasm of colon (all cancers excluded) || id:finn-b-C3_COLON_EXALLC	|| id:ebi-a-GCST90017023	MR Egger	3	4.50798	11.3668	0.759635	-17.771	26.7869	90.7386	1.91502e-08	4.29944e+11
ebi-a-GCST90017023	finn-b-C3_COLON_EXALLC	Malignant neoplasm of colon (all cancers excluded) || id:finn-b-C3_COLON_EXALLC	|| id:ebi-a-GCST90017023	Weighted median	3	0.521359	0.507013	0.30381	-0.472386	1.5151	1.68432	0.623513	4.5499
ebi-a-GCST90017023	finn-b-C3_COLON_EXALLC	Malignant neoplasm of colon (all cancers excluded) || id:finn-b-C3_COLON_EXALLC	|| id:ebi-a-GCST90017023	Inverse variance weighted	3	0.0637248	0.512372	0.901021	-0.940524	1.06797	1.0658	0.390423	2.90948
ebi-a-GCST90017023	finn-b-C3_COLON_EXALLC	Malignant neoplasm of colon (all cancers excluded) || id:finn-b-C3_COLON_EXALLC	|| id:ebi-a-GCST90017023	Simple mode	3	0.58786	0.620957	0.443718	-0.629215	1.80493	1.80013	0.53301	6.07957
ebi-a-GCST90017023	finn-b-C3_COLON_EXALLC	Malignant neoplasm of colon (all cancers excluded) || id:finn-b-C3_COLON_EXALLC	|| id:ebi-a-GCST90017023	Weighted mode	3	0.58786	0.667323	0.47128	-0.720093	1.89581	1.80013	0.486707	6.65796
ebi-a-GCST90017024	finn-b-C3_COLON_EXALLC	Malignant neoplasm of colon (all cancers excluded) || id:finn-b-C3_COLON_EXALLC	|| id:ebi-a-GCST90017024	MR Egger	15	-0.30248	0.337095	0.385869	-0.963187	0.358227	0.738983	0.381675	1.43079
ebi-a-GCST90017024	finn-b-C3_COLON_EXALLC	Malignant neoplasm of colon (all cancers excluded) || id:finn-b-C3_COLON_EXALLC	|| id:ebi-a-GCST90017024	Weighted median	15	-0.204416	0.223404	0.360187	-0.642288	0.233455	0.815123	0.526087	1.26296
ebi-a-GCST90017024	finn-b-C3_COLON_EXALLC	Malignant neoplasm of colon (all cancers excluded) || id:finn-b-C3_COLON_EXALLC	|| id:ebi-a-GCST90017024	Inverse variance weighted	15	-0.103273	0.166121	0.534154	-0.42887	0.222323	0.90188	0.651245	1.24897
ebi-a-GCST90017024	finn-b-C3_COLON_EXALLC	Malignant neoplasm of colon (all cancers excluded) || id:finn-b-C3_COLON_EXALLC	|| id:ebi-a-GCST90017024	Simple mode	15	-0.421534	0.378718	0.284431	-1.16382	0.320753	0.656039	0.31229	1.37817
ebi-a-GCST90017024	finn-b-C3_COLON_EXALLC	Malignant neoplasm of colon (all cancers excluded) || id:finn-b-C3_COLON_EXALLC	|| id:ebi-a-GCST90017024	Weighted mode	15	-0.251298	0.243994	0.320506	-0.729526	0.22693	0.777791	0.482138	1.25474
ebi-a-GCST90017025	finn-b-C3_COLON_EXALLC	Malignant neoplasm of colon (all cancers excluded) || id:finn-b-C3_COLON_EXALLC	|| id:ebi-a-GCST90017025	MR Egger	13	0.502074	0.681039	0.476421	-0.832762	1.83691	1.65215	0.434847	6.27712
ebi-a-GCST90017025	finn-b-C3_COLON_EXALLC	Malignant neoplasm of colon (all cancers excluded) || id:finn-b-C3_COLON_EXALLC	|| id:ebi-a-GCST90017025	Weighted median	13	0.18133	0.189508	0.338647	-0.190107	0.552766	1.19881	0.826871	1.73805
ebi-a-GCST90017025	finn-b-C3_COLON_EXALLC	Malignant neoplasm of colon (all cancers excluded) || id:finn-b-C3_COLON_EXALLC	|| id:ebi-a-GCST90017025	Inverse variance weighted	13	0.163362	0.152184	0.283068	-0.134918	0.461641	1.17746	0.873788	1.58668
ebi-a-GCST90017025	finn-b-C3_COLON_EXALLC	Malignant neoplasm of colon (all cancers excluded) || id:finn-b-C3_COLON_EXALLC	|| id:ebi-a-GCST90017025	Simple mode	13	0.346654	0.322807	0.303999	-0.286047	0.979355	1.41433	0.751227	2.66274
ebi-a-GCST90017025	finn-b-C3_COLON_EXALLC	Malignant neoplasm of colon (all cancers excluded) || id:finn-b-C3_COLON_EXALLC	|| id:ebi-a-GCST90017025	Weighted mode	13	0.339033	0.330738	0.325546	-0.309213	0.987279	1.40359	0.734024	2.68392
ebi-a-GCST90017026	finn-b-C3_COLON_EXALLC	Malignant neoplasm of colon (all cancers excluded) || id:finn-b-C3_COLON_EXALLC	|| id:ebi-a-GCST90017026	MR Egger	12	0.350338	0.75935	0.654408	-1.13799	1.83866	1.41955	0.320463	6.28814
ebi-a-GCST90017026	finn-b-C3_COLON_EXALLC	Malignant neoplasm of colon (all cancers excluded) || id:finn-b-C3_COLON_EXALLC	|| id:ebi-a-GCST90017026	Weighted median	12	-0.197027	0.241096	0.413806	-0.669576	0.275521	0.821168	0.511926	1.31722
ebi-a-GCST90017026	finn-b-C3_COLON_EXALLC	Malignant neoplasm of colon (all cancers excluded) || id:finn-b-C3_COLON_EXALLC	|| id:ebi-a-GCST90017026	Inverse variance weighted	12	-0.0853561	0.183409	0.641654	-0.444837	0.274125	0.918185	0.640929	1.31538
ebi-a-GCST90017026	finn-b-C3_COLON_EXALLC	Malignant neoplasm of colon (all cancers excluded) || id:finn-b-C3_COLON_EXALLC	|| id:ebi-a-GCST90017026	Simple mode	12	-0.38698	0.420313	0.37696	-1.21079	0.436833	0.679105	0.297961	1.5478
ebi-a-GCST90017026	finn-b-C3_COLON_EXALLC	Malignant neoplasm of colon (all cancers excluded) || id:finn-b-C3_COLON_EXALLC	|| id:ebi-a-GCST90017026	Weighted mode	12	-0.342571	0.366824	0.370411	-1.06155	0.376404	0.709943	0.345921	1.45703
ebi-a-GCST90017027	finn-b-C3_COLON_EXALLC	Malignant neoplasm of colon (all cancers excluded) || id:finn-b-C3_COLON_EXALLC	|| id:ebi-a-GCST90017027	MR Egger	11	-1.16924	0.647543	0.104451	-2.43842	0.0999439	0.310603	0.0872983	1.10511
ebi-a-GCST90017027	finn-b-C3_COLON_EXALLC	Malignant neoplasm of colon (all cancers excluded) || id:finn-b-C3_COLON_EXALLC	|| id:ebi-a-GCST90017027	Weighted median	11	-0.39357	0.180967	0.0296437	-0.748265	-0.038875	0.674644	0.473187	0.961871
ebi-a-GCST90017027	finn-b-C3_COLON_EXALLC	Malignant neoplasm of colon (all cancers excluded) || id:finn-b-C3_COLON_EXALLC	|| id:ebi-a-GCST90017027	Inverse variance weighted	11	-0.307655	0.124765	0.0136675	-0.552194	-0.0631168	0.735169	0.575685	0.938834
ebi-a-GCST90017027	finn-b-C3_COLON_EXALLC	Malignant neoplasm of colon (all cancers excluded) || id:finn-b-C3_COLON_EXALLC	|| id:ebi-a-GCST90017027	Simple mode	11	-0.573295	0.307193	0.0915727	-1.17539	0.0288039	0.563665	0.308698	1.02922
ebi-a-GCST90017027	finn-b-C3_COLON_EXALLC	Malignant neoplasm of colon (all cancers excluded) || id:finn-b-C3_COLON_EXALLC	|| id:ebi-a-GCST90017027	Weighted mode	11	-0.573295	0.336478	0.119237	-1.23279	0.0862014	0.563665	0.291478	1.09003
ebi-a-GCST90017028	finn-b-C3_COLON_EXALLC	Malignant neoplasm of colon (all cancers excluded) || id:finn-b-C3_COLON_EXALLC	|| id:ebi-a-GCST90017028	MR Egger	10	-0.300372	0.58111	0.619213	-1.43935	0.838603	0.740543	0.237083	2.31313
ebi-a-GCST90017028	finn-b-C3_COLON_EXALLC	Malignant neoplasm of colon (all cancers excluded) || id:finn-b-C3_COLON_EXALLC	|| id:ebi-a-GCST90017028	Weighted median	10	0.278939	0.261584	0.286267	-0.233765	0.791643	1.32173	0.791547	2.20702
ebi-a-GCST90017028	finn-b-C3_COLON_EXALLC	Malignant neoplasm of colon (all cancers excluded) || id:finn-b-C3_COLON_EXALLC	|| id:ebi-a-GCST90017028	Inverse variance weighted	10	0.474353	0.200705	0.0181061	0.0809726	0.867734	1.60697	1.08434	2.38151
ebi-a-GCST90017028	finn-b-C3_COLON_EXALLC	Malignant neoplasm of colon (all cancers excluded) || id:finn-b-C3_COLON_EXALLC	|| id:ebi-a-GCST90017028	Simple mode	10	0.266754	0.385984	0.506934	-0.489774	1.02328	1.30572	0.612765	2.78231
ebi-a-GCST90017028	finn-b-C3_COLON_EXALLC	Malignant neoplasm of colon (all cancers excluded) || id:finn-b-C3_COLON_EXALLC	|| id:ebi-a-GCST90017028	Weighted mode	10	0.258926	0.361666	0.492193	-0.449939	0.96779	1.29554	0.637667	2.63212
ebi-a-GCST90017029	finn-b-C3_COLON_EXALLC	Malignant neoplasm of colon (all cancers excluded) || id:finn-b-C3_COLON_EXALLC	|| id:ebi-a-GCST90017029	Wald ratio	1	1.48776	0.686954	0.0303318	0.141327	2.83419	4.42715	1.1518	17.0165
ebi-a-GCST90017030	finn-b-C3_COLON_EXALLC	Malignant neoplasm of colon (all cancers excluded) || id:finn-b-C3_COLON_EXALLC	|| id:ebi-a-GCST90017030	MR Egger	9	0.0174968	0.489751	0.972498	-0.942415	0.977408	1.01765	0.389686	2.65756
ebi-a-GCST90017030	finn-b-C3_COLON_EXALLC	Malignant neoplasm of colon (all cancers excluded) || id:finn-b-C3_COLON_EXALLC	|| id:ebi-a-GCST90017030	Weighted median	9	0.0575116	0.18307	0.753407	-0.301307	0.41633	1.0592	0.739851	1.51639
ebi-a-GCST90017030	finn-b-C3_COLON_EXALLC	Malignant neoplasm of colon (all cancers excluded) || id:finn-b-C3_COLON_EXALLC	|| id:ebi-a-GCST90017030	Inverse variance weighted	9	0.0860602	0.173966	0.620815	-0.254913	0.427034	1.08987	0.774984	1.5327
ebi-a-GCST90017030	finn-b-C3_COLON_EXALLC	Malignant neoplasm of colon (all cancers excluded) || id:finn-b-C3_COLON_EXALLC	|| id:ebi-a-GCST90017030	Simple mode	9	-0.0879236	0.281099	0.762442	-0.638877	0.46303	0.915831	0.527885	1.58888
ebi-a-GCST90017030	finn-b-C3_COLON_EXALLC	Malignant neoplasm of colon (all cancers excluded) || id:finn-b-C3_COLON_EXALLC	|| id:ebi-a-GCST90017030	Weighted mode	9	0.062359	0.216795	0.780933	-0.36256	0.487278	1.06434	0.695893	1.62788
ebi-a-GCST90017031	finn-b-C3_COLON_EXALLC	Malignant neoplasm of colon (all cancers excluded) || id:finn-b-C3_COLON_EXALLC	|| id:ebi-a-GCST90017031	MR Egger	9	0.520823	0.504466	0.336218	-0.467929	1.50958	1.68341	0.626298	4.52481
ebi-a-GCST90017031	finn-b-C3_COLON_EXALLC	Malignant neoplasm of colon (all cancers excluded) || id:finn-b-C3_COLON_EXALLC	|| id:ebi-a-GCST90017031	Weighted median	9	0.0248645	0.155919	0.873298	-0.280738	0.330467	1.02518	0.755226	1.39162
ebi-a-GCST90017031	finn-b-C3_COLON_EXALLC	Malignant neoplasm of colon (all cancers excluded) || id:finn-b-C3_COLON_EXALLC	|| id:ebi-a-GCST90017031	Inverse variance weighted	9	0.0254793	0.112243	0.820423	-0.194517	0.245476	1.02581	0.823232	1.27823
ebi-a-GCST90017031	finn-b-C3_COLON_EXALLC	Malignant neoplasm of colon (all cancers excluded) || id:finn-b-C3_COLON_EXALLC	|| id:ebi-a-GCST90017031	Simple mode	9	0.148971	0.249837	0.567477	-0.34071	0.638653	1.16064	0.711265	1.89393
ebi-a-GCST90017031	finn-b-C3_COLON_EXALLC	Malignant neoplasm of colon (all cancers excluded) || id:finn-b-C3_COLON_EXALLC	|| id:ebi-a-GCST90017031	Weighted mode	9	0.134728	0.256051	0.613037	-0.367133	0.636589	1.14423	0.692718	1.89002
ebi-a-GCST90017032	finn-b-C3_COLON_EXALLC	Malignant neoplasm of colon (all cancers excluded) || id:finn-b-C3_COLON_EXALLC	|| id:ebi-a-GCST90017032	MR Egger	10	0.0342721	0.782497	0.966139	-1.49942	1.56797	1.03487	0.223259	4.79688
ebi-a-GCST90017032	finn-b-C3_COLON_EXALLC	Malignant neoplasm of colon (all cancers excluded) || id:finn-b-C3_COLON_EXALLC	|| id:ebi-a-GCST90017032	Weighted median	10	0.0826354	0.256073	0.746921	-0.419268	0.584538	1.08615	0.657528	1.79416
ebi-a-GCST90017032	finn-b-C3_COLON_EXALLC	Malignant neoplasm of colon (all cancers excluded) || id:finn-b-C3_COLON_EXALLC	|| id:ebi-a-GCST90017032	Inverse variance weighted	10	0.0757969	0.188539	0.687667	-0.293739	0.445333	1.07874	0.745471	1.56101
ebi-a-GCST90017032	finn-b-C3_COLON_EXALLC	Malignant neoplasm of colon (all cancers excluded) || id:finn-b-C3_COLON_EXALLC	|| id:ebi-a-GCST90017032	Simple mode	10	0.505183	0.443276	0.283851	-0.363637	1.374	1.65729	0.695143	3.95114
ebi-a-GCST90017032	finn-b-C3_COLON_EXALLC	Malignant neoplasm of colon (all cancers excluded) || id:finn-b-C3_COLON_EXALLC	|| id:ebi-a-GCST90017032	Weighted mode	10	0.372574	0.439233	0.418293	-0.488322	1.23347	1.45147	0.613655	3.43312
ebi-a-GCST90017033	finn-b-C3_COLON_EXALLC	Malignant neoplasm of colon (all cancers excluded) || id:finn-b-C3_COLON_EXALLC	|| id:ebi-a-GCST90017033	MR Egger	6	-0.107974	0.674587	0.880592	-1.43016	1.21422	0.897651	0.23927	3.36765
ebi-a-GCST90017033	finn-b-C3_COLON_EXALLC	Malignant neoplasm of colon (all cancers excluded) || id:finn-b-C3_COLON_EXALLC	|| id:ebi-a-GCST90017033	Weighted median	6	-0.0576373	0.201604	0.774959	-0.452781	0.337506	0.943992	0.635857	1.40145
ebi-a-GCST90017033	finn-b-C3_COLON_EXALLC	Malignant neoplasm of colon (all cancers excluded) || id:finn-b-C3_COLON_EXALLC	|| id:ebi-a-GCST90017033	Inverse variance weighted	6	-0.0708684	0.161881	0.661545	-0.388156	0.246419	0.931584	0.678307	1.27944
ebi-a-GCST90017033	finn-b-C3_COLON_EXALLC	Malignant neoplasm of colon (all cancers excluded) || id:finn-b-C3_COLON_EXALLC	|| id:ebi-a-GCST90017033	Simple mode	6	0.0980116	0.337447	0.783133	-0.563385	0.759409	1.10298	0.569279	2.13701
ebi-a-GCST90017033	finn-b-C3_COLON_EXALLC	Malignant neoplasm of colon (all cancers excluded) || id:finn-b-C3_COLON_EXALLC	|| id:ebi-a-GCST90017033	Weighted mode	6	0.0225488	0.301908	0.943359	-0.569191	0.614289	1.0228	0.565983	1.84834
ebi-a-GCST90017034	finn-b-C3_COLON_EXALLC	Malignant neoplasm of colon (all cancers excluded) || id:finn-b-C3_COLON_EXALLC	|| id:ebi-a-GCST90017034	MR Egger	7	-0.181259	0.71619	0.810277	-1.58499	1.22247	0.83422	0.20495	3.39558
ebi-a-GCST90017034	finn-b-C3_COLON_EXALLC	Malignant neoplasm of colon (all cancers excluded) || id:finn-b-C3_COLON_EXALLC	|| id:ebi-a-GCST90017034	Weighted median	7	-0.213149	0.29542	0.470595	-0.792173	0.365874	0.808036	0.45286	1.44177
ebi-a-GCST90017034	finn-b-C3_COLON_EXALLC	Malignant neoplasm of colon (all cancers excluded) || id:finn-b-C3_COLON_EXALLC	|| id:ebi-a-GCST90017034	Inverse variance weighted	7	-0.150004	0.228295	0.511142	-0.597462	0.297454	0.860705	0.550206	1.34643
ebi-a-GCST90017034	finn-b-C3_COLON_EXALLC	Malignant neoplasm of colon (all cancers excluded) || id:finn-b-C3_COLON_EXALLC	|| id:ebi-a-GCST90017034	Simple mode	7	-0.227189	0.413035	0.602146	-1.03674	0.582359	0.79677	0.35461	1.79026
ebi-a-GCST90017034	finn-b-C3_COLON_EXALLC	Malignant neoplasm of colon (all cancers excluded) || id:finn-b-C3_COLON_EXALLC	|| id:ebi-a-GCST90017034	Weighted mode	7	-0.232566	0.411911	0.592809	-1.03991	0.574779	0.792498	0.353486	1.77674
ebi-a-GCST90017035	finn-b-C3_COLON_EXALLC	Malignant neoplasm of colon (all cancers excluded) || id:finn-b-C3_COLON_EXALLC	|| id:ebi-a-GCST90017035	MR Egger	10	-0.370798	0.308346	0.263536	-0.975155	0.23356	0.690184	0.377134	1.26309
ebi-a-GCST90017035	finn-b-C3_COLON_EXALLC	Malignant neoplasm of colon (all cancers excluded) || id:finn-b-C3_COLON_EXALLC	|| id:ebi-a-GCST90017035	Weighted median	10	-0.0349047	0.135573	0.796823	-0.300627	0.230818	0.965697	0.740354	1.25963
ebi-a-GCST90017035	finn-b-C3_COLON_EXALLC	Malignant neoplasm of colon (all cancers excluded) || id:finn-b-C3_COLON_EXALLC	|| id:ebi-a-GCST90017035	Inverse variance weighted	10	0.0425775	0.0963285	0.658487	-0.146227	0.231381	1.0435	0.863962	1.26034
ebi-a-GCST90017035	finn-b-C3_COLON_EXALLC	Malignant neoplasm of colon (all cancers excluded) || id:finn-b-C3_COLON_EXALLC	|| id:ebi-a-GCST90017035	Simple mode	10	-0.0247806	0.216607	0.91143	-0.449331	0.39977	0.975524	0.638055	1.49148
ebi-a-GCST90017035	finn-b-C3_COLON_EXALLC	Malignant neoplasm of colon (all cancers excluded) || id:finn-b-C3_COLON_EXALLC	|| id:ebi-a-GCST90017035	Weighted mode	10	-0.0643138	0.181193	0.730806	-0.419453	0.290825	0.937711	0.657406	1.33753
ebi-a-GCST90017036	finn-b-C3_COLON_EXALLC	Malignant neoplasm of colon (all cancers excluded) || id:finn-b-C3_COLON_EXALLC	|| id:ebi-a-GCST90017036	MR Egger	13	-1.14564	0.623883	0.0934635	-2.36845	0.0771746	0.318022	0.0936261	1.08023
ebi-a-GCST90017036	finn-b-C3_COLON_EXALLC	Malignant neoplasm of colon (all cancers excluded) || id:finn-b-C3_COLON_EXALLC	|| id:ebi-a-GCST90017036	Weighted median	13	0.0481667	0.200682	0.810318	-0.345169	0.441503	1.04935	0.7081	1.55504
ebi-a-GCST90017036	finn-b-C3_COLON_EXALLC	Malignant neoplasm of colon (all cancers excluded) || id:finn-b-C3_COLON_EXALLC	|| id:ebi-a-GCST90017036	Inverse variance weighted	13	-0.109189	0.177389	0.538203	-0.456872	0.238494	0.896561	0.633261	1.26934
ebi-a-GCST90017036	finn-b-C3_COLON_EXALLC	Malignant neoplasm of colon (all cancers excluded) || id:finn-b-C3_COLON_EXALLC	|| id:ebi-a-GCST90017036	Simple mode	13	0.151073	0.326419	0.651774	-0.488707	0.790854	1.16308	0.613419	2.20528
ebi-a-GCST90017036	finn-b-C3_COLON_EXALLC	Malignant neoplasm of colon (all cancers excluded) || id:finn-b-C3_COLON_EXALLC	|| id:ebi-a-GCST90017036	Weighted mode	13	0.151073	0.306962	0.63149	-0.450573	0.752719	1.16308	0.637263	2.12276
ebi-a-GCST90017037	finn-b-C3_COLON_EXALLC	Malignant neoplasm of colon (all cancers excluded) || id:finn-b-C3_COLON_EXALLC	|| id:ebi-a-GCST90017037	MR Egger	8	0.546214	0.980254	0.597536	-1.37508	2.46751	1.7267	0.252818	11.7931
ebi-a-GCST90017037	finn-b-C3_COLON_EXALLC	Malignant neoplasm of colon (all cancers excluded) || id:finn-b-C3_COLON_EXALLC	|| id:ebi-a-GCST90017037	Weighted median	8	-0.000923354	0.248646	0.997037	-0.488269	0.486422	0.999077	0.613688	1.62649
ebi-a-GCST90017037	finn-b-C3_COLON_EXALLC	Malignant neoplasm of colon (all cancers excluded) || id:finn-b-C3_COLON_EXALLC	|| id:ebi-a-GCST90017037	Inverse variance weighted	8	-0.234298	0.22649	0.300914	-0.678218	0.209622	0.791126	0.507521	1.23321
ebi-a-GCST90017037	finn-b-C3_COLON_EXALLC	Malignant neoplasm of colon (all cancers excluded) || id:finn-b-C3_COLON_EXALLC	|| id:ebi-a-GCST90017037	Simple mode	8	0.163907	0.371101	0.672043	-0.56345	0.891265	1.17811	0.569242	2.43821
ebi-a-GCST90017037	finn-b-C3_COLON_EXALLC	Malignant neoplasm of colon (all cancers excluded) || id:finn-b-C3_COLON_EXALLC	|| id:ebi-a-GCST90017037	Weighted mode	8	0.143286	0.37777	0.715714	-0.597143	0.883715	1.15406	0.550382	2.41987
ebi-a-GCST90017038	finn-b-C3_COLON_EXALLC	Malignant neoplasm of colon (all cancers excluded) || id:finn-b-C3_COLON_EXALLC	|| id:ebi-a-GCST90017038	MR Egger	11	0.971916	0.482159	0.0746313	0.0268844	1.91695	2.643	1.02725	6.80017
ebi-a-GCST90017038	finn-b-C3_COLON_EXALLC	Malignant neoplasm of colon (all cancers excluded) || id:finn-b-C3_COLON_EXALLC	|| id:ebi-a-GCST90017038	Weighted median	11	0.252128	0.13792	0.0675374	-0.0181942	0.522451	1.28676	0.98197	1.68616
ebi-a-GCST90017038	finn-b-C3_COLON_EXALLC	Malignant neoplasm of colon (all cancers excluded) || id:finn-b-C3_COLON_EXALLC	|| id:ebi-a-GCST90017038	Inverse variance weighted	11	0.206086	0.110703	0.0626572	-0.0108913	0.423063	1.22886	0.989168	1.52663
ebi-a-GCST90017038	finn-b-C3_COLON_EXALLC	Malignant neoplasm of colon (all cancers excluded) || id:finn-b-C3_COLON_EXALLC	|| id:ebi-a-GCST90017038	Simple mode	11	0.244396	0.22783	0.308604	-0.20215	0.690943	1.27685	0.816972	1.9956
ebi-a-GCST90017038	finn-b-C3_COLON_EXALLC	Malignant neoplasm of colon (all cancers excluded) || id:finn-b-C3_COLON_EXALLC	|| id:ebi-a-GCST90017038	Weighted mode	11	0.263215	0.217918	0.254889	-0.163904	0.690334	1.30111	0.848824	1.99438
ebi-a-GCST90017039	finn-b-C3_COLON_EXALLC	Malignant neoplasm of colon (all cancers excluded) || id:finn-b-C3_COLON_EXALLC	|| id:ebi-a-GCST90017039	MR Egger	5	-3.17843	2.52253	0.296762	-8.12258	1.76572	0.0416509	0.000296761	5.84578
ebi-a-GCST90017039	finn-b-C3_COLON_EXALLC	Malignant neoplasm of colon (all cancers excluded) || id:finn-b-C3_COLON_EXALLC	|| id:ebi-a-GCST90017039	Weighted median	5	0.183053	0.390069	0.638867	-0.581482	0.947588	1.20088	0.559069	2.57948
ebi-a-GCST90017039	finn-b-C3_COLON_EXALLC	Malignant neoplasm of colon (all cancers excluded) || id:finn-b-C3_COLON_EXALLC	|| id:ebi-a-GCST90017039	Inverse variance weighted	5	0.0204689	0.435998	0.962555	-0.834087	0.875024	1.02068	0.434271	2.39893
ebi-a-GCST90017039	finn-b-C3_COLON_EXALLC	Malignant neoplasm of colon (all cancers excluded) || id:finn-b-C3_COLON_EXALLC	|| id:ebi-a-GCST90017039	Simple mode	5	0.137224	0.524797	0.806635	-0.891378	1.16583	1.14708	0.41009	3.20857
ebi-a-GCST90017039	finn-b-C3_COLON_EXALLC	Malignant neoplasm of colon (all cancers excluded) || id:finn-b-C3_COLON_EXALLC	|| id:ebi-a-GCST90017039	Weighted mode	5	0.147743	0.452219	0.760271	-0.738606	1.03409	1.15921	0.477779	2.81255
ebi-a-GCST90017040	finn-b-C3_COLON_EXALLC	Malignant neoplasm of colon (all cancers excluded) || id:finn-b-C3_COLON_EXALLC	|| id:ebi-a-GCST90017040	MR Egger	13	0.330545	0.614387	0.601287	-0.873653	1.53474	1.39173	0.417424	4.64014
ebi-a-GCST90017040	finn-b-C3_COLON_EXALLC	Malignant neoplasm of colon (all cancers excluded) || id:finn-b-C3_COLON_EXALLC	|| id:ebi-a-GCST90017040	Weighted median	13	0.122543	0.158637	0.439834	-0.188385	0.433471	1.13037	0.828295	1.5426
ebi-a-GCST90017040	finn-b-C3_COLON_EXALLC	Malignant neoplasm of colon (all cancers excluded) || id:finn-b-C3_COLON_EXALLC	|| id:ebi-a-GCST90017040	Inverse variance weighted	13	0.0163783	0.157269	0.917057	-0.291869	0.324626	1.01651	0.746866	1.38351
ebi-a-GCST90017040	finn-b-C3_COLON_EXALLC	Malignant neoplasm of colon (all cancers excluded) || id:finn-b-C3_COLON_EXALLC	|| id:ebi-a-GCST90017040	Simple mode	13	0.142933	0.226741	0.540266	-0.301479	0.587345	1.15365	0.739723	1.7992
ebi-a-GCST90017040	finn-b-C3_COLON_EXALLC	Malignant neoplasm of colon (all cancers excluded) || id:finn-b-C3_COLON_EXALLC	|| id:ebi-a-GCST90017040	Weighted mode	13	0.142933	0.216606	0.521799	-0.281615	0.56748	1.15365	0.754564	1.76382
ebi-a-GCST90017041	finn-b-C3_COLON_EXALLC	Malignant neoplasm of colon (all cancers excluded) || id:finn-b-C3_COLON_EXALLC	|| id:ebi-a-GCST90017041	MR Egger	14	0.380104	0.392295	0.351707	-0.388794	1.149	1.46244	0.677874	3.15504
ebi-a-GCST90017041	finn-b-C3_COLON_EXALLC	Malignant neoplasm of colon (all cancers excluded) || id:finn-b-C3_COLON_EXALLC	|| id:ebi-a-GCST90017041	Weighted median	14	-0.048453	0.201275	0.809764	-0.442953	0.346047	0.952702	0.642138	1.41347
ebi-a-GCST90017041	finn-b-C3_COLON_EXALLC	Malignant neoplasm of colon (all cancers excluded) || id:finn-b-C3_COLON_EXALLC	|| id:ebi-a-GCST90017041	Inverse variance weighted	14	-0.171199	0.148199	0.248008	-0.461668	0.11927	0.842654	0.630231	1.12667
ebi-a-GCST90017041	finn-b-C3_COLON_EXALLC	Malignant neoplasm of colon (all cancers excluded) || id:finn-b-C3_COLON_EXALLC	|| id:ebi-a-GCST90017041	Simple mode	14	-0.186781	0.354671	0.607318	-0.881937	0.508374	0.829625	0.41398	1.66259
ebi-a-GCST90017041	finn-b-C3_COLON_EXALLC	Malignant neoplasm of colon (all cancers excluded) || id:finn-b-C3_COLON_EXALLC	|| id:ebi-a-GCST90017041	Weighted mode	14	0.00439472	0.283681	0.987875	-0.55162	0.560409	1.0044	0.576016	1.75139
ebi-a-GCST90017042	finn-b-C3_COLON_EXALLC	Malignant neoplasm of colon (all cancers excluded) || id:finn-b-C3_COLON_EXALLC	|| id:ebi-a-GCST90017042	MR Egger	12	-1.03847	0.411244	0.0301178	-1.84451	-0.232434	0.353995	0.158102	0.792602
ebi-a-GCST90017042	finn-b-C3_COLON_EXALLC	Malignant neoplasm of colon (all cancers excluded) || id:finn-b-C3_COLON_EXALLC	|| id:ebi-a-GCST90017042	Weighted median	12	0.0181087	0.153693	0.906207	-0.283129	0.319346	1.01827	0.753423	1.37623
ebi-a-GCST90017042	finn-b-C3_COLON_EXALLC	Malignant neoplasm of colon (all cancers excluded) || id:finn-b-C3_COLON_EXALLC	|| id:ebi-a-GCST90017042	Inverse variance weighted	12	-0.0643072	0.112892	0.568927	-0.285576	0.156962	0.937717	0.751581	1.16995
ebi-a-GCST90017042	finn-b-C3_COLON_EXALLC	Malignant neoplasm of colon (all cancers excluded) || id:finn-b-C3_COLON_EXALLC	|| id:ebi-a-GCST90017042	Simple mode	12	0.223173	0.302099	0.475531	-0.36894	0.815287	1.25004	0.691467	2.25982
ebi-a-GCST90017042	finn-b-C3_COLON_EXALLC	Malignant neoplasm of colon (all cancers excluded) || id:finn-b-C3_COLON_EXALLC	|| id:ebi-a-GCST90017042	Weighted mode	12	0.228083	0.279139	0.431216	-0.31903	0.775196	1.25619	0.726854	2.17102
ebi-a-GCST90017043	finn-b-C3_COLON_EXALLC	Malignant neoplasm of colon (all cancers excluded) || id:finn-b-C3_COLON_EXALLC	|| id:ebi-a-GCST90017043	MR Egger	8	-0.173848	0.919982	0.856347	-1.97701	1.62932	0.840425	0.138482	5.10039
ebi-a-GCST90017043	finn-b-C3_COLON_EXALLC	Malignant neoplasm of colon (all cancers excluded) || id:finn-b-C3_COLON_EXALLC	|| id:ebi-a-GCST90017043	Weighted median	8	-0.222942	0.234488	0.341727	-0.682538	0.236655	0.800162	0.505333	1.267
ebi-a-GCST90017043	finn-b-C3_COLON_EXALLC	Malignant neoplasm of colon (all cancers excluded) || id:finn-b-C3_COLON_EXALLC	|| id:ebi-a-GCST90017043	Inverse variance weighted	8	-0.0741312	0.188454	0.69405	-0.443501	0.295239	0.92855	0.641786	1.34345
ebi-a-GCST90017043	finn-b-C3_COLON_EXALLC	Malignant neoplasm of colon (all cancers excluded) || id:finn-b-C3_COLON_EXALLC	|| id:ebi-a-GCST90017043	Simple mode	8	-0.29268	0.381559	0.468121	-1.04054	0.455176	0.746261	0.353265	1.57645
ebi-a-GCST90017043	finn-b-C3_COLON_EXALLC	Malignant neoplasm of colon (all cancers excluded) || id:finn-b-C3_COLON_EXALLC	|| id:ebi-a-GCST90017043	Weighted mode	8	-0.276721	0.349649	0.454672	-0.962032	0.40859	0.758266	0.382116	1.5047
ebi-a-GCST90017044	finn-b-C3_COLON_EXALLC	Malignant neoplasm of colon (all cancers excluded) || id:finn-b-C3_COLON_EXALLC	|| id:ebi-a-GCST90017044	MR Egger	11	-0.603845	0.623049	0.357779	-1.82502	0.617331	0.546706	0.161214	1.85397
ebi-a-GCST90017044	finn-b-C3_COLON_EXALLC	Malignant neoplasm of colon (all cancers excluded) || id:finn-b-C3_COLON_EXALLC	|| id:ebi-a-GCST90017044	Weighted median	11	-0.00781089	0.137336	0.954645	-0.27699	0.261368	0.99222	0.758062	1.29871
ebi-a-GCST90017044	finn-b-C3_COLON_EXALLC	Malignant neoplasm of colon (all cancers excluded) || id:finn-b-C3_COLON_EXALLC	|| id:ebi-a-GCST90017044	Inverse variance weighted	11	0.114384	0.109131	0.294579	-0.0995137	0.328281	1.12118	0.905278	1.38858
ebi-a-GCST90017044	finn-b-C3_COLON_EXALLC	Malignant neoplasm of colon (all cancers excluded) || id:finn-b-C3_COLON_EXALLC	|| id:ebi-a-GCST90017044	Simple mode	11	-0.0612601	0.247427	0.809463	-0.546218	0.423697	0.940579	0.579136	1.5276
ebi-a-GCST90017044	finn-b-C3_COLON_EXALLC	Malignant neoplasm of colon (all cancers excluded) || id:finn-b-C3_COLON_EXALLC	|| id:ebi-a-GCST90017044	Weighted mode	11	-0.0565692	0.210524	0.793617	-0.469196	0.356057	0.945001	0.625505	1.42769
ebi-a-GCST90017045	finn-b-C3_COLON_EXALLC	Malignant neoplasm of colon (all cancers excluded) || id:finn-b-C3_COLON_EXALLC	|| id:ebi-a-GCST90017045	MR Egger	15	-0.0317967	0.360427	0.931047	-0.738234	0.67464	0.968704	0.477957	1.96333
ebi-a-GCST90017045	finn-b-C3_COLON_EXALLC	Malignant neoplasm of colon (all cancers excluded) || id:finn-b-C3_COLON_EXALLC	|| id:ebi-a-GCST90017045	Weighted median	15	-0.244733	0.161112	0.128756	-0.560513	0.0710463	0.782913	0.570916	1.07363
ebi-a-GCST90017045	finn-b-C3_COLON_EXALLC	Malignant neoplasm of colon (all cancers excluded) || id:finn-b-C3_COLON_EXALLC	|| id:ebi-a-GCST90017045	Inverse variance weighted	15	-0.248951	0.123457	0.0437483	-0.490927	-0.00697469	0.779618	0.612059	0.99305
ebi-a-GCST90017045	finn-b-C3_COLON_EXALLC	Malignant neoplasm of colon (all cancers excluded) || id:finn-b-C3_COLON_EXALLC	|| id:ebi-a-GCST90017045	Simple mode	15	-0.218551	0.280481	0.448833	-0.768294	0.331191	0.803682	0.463804	1.39263
ebi-a-GCST90017045	finn-b-C3_COLON_EXALLC	Malignant neoplasm of colon (all cancers excluded) || id:finn-b-C3_COLON_EXALLC	|| id:ebi-a-GCST90017045	Weighted mode	15	-0.231299	0.251885	0.374027	-0.724993	0.262396	0.793502	0.484328	1.30004
ebi-a-GCST90017046	finn-b-C3_COLON_EXALLC	Malignant neoplasm of colon (all cancers excluded) || id:finn-b-C3_COLON_EXALLC	|| id:ebi-a-GCST90017046	MR Egger	11	-0.611599	0.572434	0.313149	-1.73357	0.510371	0.542483	0.176653	1.66591
ebi-a-GCST90017046	finn-b-C3_COLON_EXALLC	Malignant neoplasm of colon (all cancers excluded) || id:finn-b-C3_COLON_EXALLC	|| id:ebi-a-GCST90017046	Weighted median	11	0.00319646	0.119944	0.978739	-0.231894	0.238287	1.0032	0.79303	1.26907
ebi-a-GCST90017046	finn-b-C3_COLON_EXALLC	Malignant neoplasm of colon (all cancers excluded) || id:finn-b-C3_COLON_EXALLC	|| id:ebi-a-GCST90017046	Inverse variance weighted	11	-0.0732473	0.0919795	0.425833	-0.253527	0.107033	0.929371	0.776059	1.11297
ebi-a-GCST90017046	finn-b-C3_COLON_EXALLC	Malignant neoplasm of colon (all cancers excluded) || id:finn-b-C3_COLON_EXALLC	|| id:ebi-a-GCST90017046	Simple mode	11	0.0368045	0.209546	0.864083	-0.373905	0.447514	1.03749	0.688042	1.56442
ebi-a-GCST90017046	finn-b-C3_COLON_EXALLC	Malignant neoplasm of colon (all cancers excluded) || id:finn-b-C3_COLON_EXALLC	|| id:ebi-a-GCST90017046	Weighted mode	11	0.0543088	0.208142	0.799448	-0.35365	0.462268	1.05581	0.702121	1.58767
ebi-a-GCST90017047	finn-b-C3_COLON_EXALLC	Malignant neoplasm of colon (all cancers excluded) || id:finn-b-C3_COLON_EXALLC	|| id:ebi-a-GCST90017047	MR Egger	13	0.303397	0.479058	0.539469	-0.635556	1.24235	1.35445	0.529641	3.46374
ebi-a-GCST90017047	finn-b-C3_COLON_EXALLC	Malignant neoplasm of colon (all cancers excluded) || id:finn-b-C3_COLON_EXALLC	|| id:ebi-a-GCST90017047	Weighted median	13	0.206809	0.210065	0.32487	-0.204919	0.618537	1.22975	0.814713	1.85621
ebi-a-GCST90017047	finn-b-C3_COLON_EXALLC	Malignant neoplasm of colon (all cancers excluded) || id:finn-b-C3_COLON_EXALLC	|| id:ebi-a-GCST90017047	Inverse variance weighted	13	0.278921	0.165336	0.0916039	-0.0451371	0.602978	1.3217	0.955866	1.82755
ebi-a-GCST90017047	finn-b-C3_COLON_EXALLC	Malignant neoplasm of colon (all cancers excluded) || id:finn-b-C3_COLON_EXALLC	|| id:ebi-a-GCST90017047	Simple mode	13	0.134366	0.33778	0.69777	-0.527683	0.796414	1.14381	0.58997	2.21758
ebi-a-GCST90017047	finn-b-C3_COLON_EXALLC	Malignant neoplasm of colon (all cancers excluded) || id:finn-b-C3_COLON_EXALLC	|| id:ebi-a-GCST90017047	Weighted mode	13	0.173387	0.318533	0.596185	-0.450939	0.797712	1.18933	0.63703	2.22045
ebi-a-GCST90017048	finn-b-C3_COLON_EXALLC	Malignant neoplasm of colon (all cancers excluded) || id:finn-b-C3_COLON_EXALLC	|| id:ebi-a-GCST90017048	MR Egger	13	0.80706	0.568195	0.183212	-0.306603	1.92072	2.24131	0.735943	6.8259
ebi-a-GCST90017048	finn-b-C3_COLON_EXALLC	Malignant neoplasm of colon (all cancers excluded) || id:finn-b-C3_COLON_EXALLC	|| id:ebi-a-GCST90017048	Weighted median	13	-0.136195	0.26556	0.60805	-0.656692	0.384303	0.872673	0.518564	1.46859
ebi-a-GCST90017048	finn-b-C3_COLON_EXALLC	Malignant neoplasm of colon (all cancers excluded) || id:finn-b-C3_COLON_EXALLC	|| id:ebi-a-GCST90017048	Inverse variance weighted	13	-0.169208	0.191707	0.37743	-0.544954	0.206537	0.844333	0.579869	1.22941
ebi-a-GCST90017048	finn-b-C3_COLON_EXALLC	Malignant neoplasm of colon (all cancers excluded) || id:finn-b-C3_COLON_EXALLC	|| id:ebi-a-GCST90017048	Simple mode	13	0.126032	0.511852	0.809668	-0.877199	1.12926	1.13432	0.415946	3.09337
ebi-a-GCST90017048	finn-b-C3_COLON_EXALLC	Malignant neoplasm of colon (all cancers excluded) || id:finn-b-C3_COLON_EXALLC	|| id:ebi-a-GCST90017048	Weighted mode	13	0.259591	0.469945	0.590825	-0.661501	1.18068	1.2964	0.516076	3.25659
ebi-a-GCST90017049	finn-b-C3_COLON_EXALLC	Malignant neoplasm of colon (all cancers excluded) || id:finn-b-C3_COLON_EXALLC	|| id:ebi-a-GCST90017049	MR Egger	11	-0.967434	0.85066	0.284795	-2.63473	0.69986	0.380057	0.0717385	2.01347
ebi-a-GCST90017049	finn-b-C3_COLON_EXALLC	Malignant neoplasm of colon (all cancers excluded) || id:finn-b-C3_COLON_EXALLC	|| id:ebi-a-GCST90017049	Weighted median	11	0.317251	0.261401	0.22488	-0.195096	0.829597	1.37335	0.822756	2.29239
ebi-a-GCST90017049	finn-b-C3_COLON_EXALLC	Malignant neoplasm of colon (all cancers excluded) || id:finn-b-C3_COLON_EXALLC	|| id:ebi-a-GCST90017049	Inverse variance weighted	11	0.148091	0.203437	0.466647	-0.250645	0.546826	1.15962	0.778299	1.72776
ebi-a-GCST90017049	finn-b-C3_COLON_EXALLC	Malignant neoplasm of colon (all cancers excluded) || id:finn-b-C3_COLON_EXALLC	|| id:ebi-a-GCST90017049	Simple mode	11	0.571107	0.440219	0.223649	-0.291722	1.43394	1.77023	0.746976	4.19518
ebi-a-GCST90017049	finn-b-C3_COLON_EXALLC	Malignant neoplasm of colon (all cancers excluded) || id:finn-b-C3_COLON_EXALLC	|| id:ebi-a-GCST90017049	Weighted mode	11	0.531099	0.439944	0.255135	-0.331191	1.39339	1.7008	0.718068	4.02848
ebi-a-GCST90017050	finn-b-C3_COLON_EXALLC	Malignant neoplasm of colon (all cancers excluded) || id:finn-b-C3_COLON_EXALLC	|| id:ebi-a-GCST90017050	MR Egger	15	-0.199519	0.388898	0.616533	-0.961759	0.562722	0.819125	0.38222	1.75544
ebi-a-GCST90017050	finn-b-C3_COLON_EXALLC	Malignant neoplasm of colon (all cancers excluded) || id:finn-b-C3_COLON_EXALLC	|| id:ebi-a-GCST90017050	Weighted median	15	0.0885082	0.219436	0.686695	-0.341586	0.518603	1.09254	0.710642	1.67968
ebi-a-GCST90017050	finn-b-C3_COLON_EXALLC	Malignant neoplasm of colon (all cancers excluded) || id:finn-b-C3_COLON_EXALLC	|| id:ebi-a-GCST90017050	Inverse variance weighted	15	0.0656995	0.156668	0.674957	-0.24137	0.372769	1.06791	0.785551	1.45175
ebi-a-GCST90017050	finn-b-C3_COLON_EXALLC	Malignant neoplasm of colon (all cancers excluded) || id:finn-b-C3_COLON_EXALLC	|| id:ebi-a-GCST90017050	Simple mode	15	-0.191964	0.359816	0.602051	-0.897204	0.513275	0.825336	0.407708	1.67075
ebi-a-GCST90017050	finn-b-C3_COLON_EXALLC	Malignant neoplasm of colon (all cancers excluded) || id:finn-b-C3_COLON_EXALLC	|| id:ebi-a-GCST90017050	Weighted mode	15	-0.0164475	0.30008	0.957064	-0.604605	0.57171	0.983687	0.54629	1.77129
ebi-a-GCST90017051	finn-b-C3_COLON_EXALLC	Malignant neoplasm of colon (all cancers excluded) || id:finn-b-C3_COLON_EXALLC	|| id:ebi-a-GCST90017051	MR Egger	8	1.16577	1.15666	0.352416	-1.10128	3.43282	3.20839	0.332446	30.9637
ebi-a-GCST90017051	finn-b-C3_COLON_EXALLC	Malignant neoplasm of colon (all cancers excluded) || id:finn-b-C3_COLON_EXALLC	|| id:ebi-a-GCST90017051	Weighted median	8	-0.252257	0.314002	0.421766	-0.8677	0.363186	0.777045	0.419916	1.4379
ebi-a-GCST90017051	finn-b-C3_COLON_EXALLC	Malignant neoplasm of colon (all cancers excluded) || id:finn-b-C3_COLON_EXALLC	|| id:ebi-a-GCST90017051	Inverse variance weighted	8	-0.102231	0.241427	0.671969	-0.575428	0.370965	0.902821	0.562464	1.44913
ebi-a-GCST90017051	finn-b-C3_COLON_EXALLC	Malignant neoplasm of colon (all cancers excluded) || id:finn-b-C3_COLON_EXALLC	|| id:ebi-a-GCST90017051	Simple mode	8	-0.305785	0.445833	0.51486	-1.17962	0.568048	0.736545	0.307396	1.76482
ebi-a-GCST90017051	finn-b-C3_COLON_EXALLC	Malignant neoplasm of colon (all cancers excluded) || id:finn-b-C3_COLON_EXALLC	|| id:ebi-a-GCST90017051	Weighted mode	8	-0.290167	0.423454	0.515236	-1.12014	0.539803	0.748138	0.326235	1.71567
ebi-a-GCST90017052	finn-b-C3_COLON_EXALLC	Malignant neoplasm of colon (all cancers excluded) || id:finn-b-C3_COLON_EXALLC	|| id:ebi-a-GCST90017052	MR Egger	13	-0.185623	0.568772	0.750279	-1.30042	0.92917	0.830587	0.272419	2.53241
ebi-a-GCST90017052	finn-b-C3_COLON_EXALLC	Malignant neoplasm of colon (all cancers excluded) || id:finn-b-C3_COLON_EXALLC	|| id:ebi-a-GCST90017052	Weighted median	13	0.0342024	0.221125	0.877078	-0.399203	0.467608	1.03479	0.670854	1.59617
ebi-a-GCST90017052	finn-b-C3_COLON_EXALLC	Malignant neoplasm of colon (all cancers excluded) || id:finn-b-C3_COLON_EXALLC	|| id:ebi-a-GCST90017052	Inverse variance weighted	13	0.0805147	0.172206	0.640108	-0.25701	0.418039	1.08384	0.773361	1.51898
ebi-a-GCST90017052	finn-b-C3_COLON_EXALLC	Malignant neoplasm of colon (all cancers excluded) || id:finn-b-C3_COLON_EXALLC	|| id:ebi-a-GCST90017052	Simple mode	13	0.100893	0.35759	0.782638	-0.599983	0.801769	1.10616	0.548821	2.22948
ebi-a-GCST90017052	finn-b-C3_COLON_EXALLC	Malignant neoplasm of colon (all cancers excluded) || id:finn-b-C3_COLON_EXALLC	|| id:ebi-a-GCST90017052	Weighted mode	13	0.0417159	0.329591	0.901378	-0.604283	0.687715	1.0426	0.546466	1.98916
ebi-a-GCST90017053	finn-b-C3_COLON_EXALLC	Malignant neoplasm of colon (all cancers excluded) || id:finn-b-C3_COLON_EXALLC	|| id:ebi-a-GCST90017053	MR Egger	22	0.775188	0.353543	0.0403294	0.0822445	1.46813	2.171	1.08572	4.34112
ebi-a-GCST90017053	finn-b-C3_COLON_EXALLC	Malignant neoplasm of colon (all cancers excluded) || id:finn-b-C3_COLON_EXALLC	|| id:ebi-a-GCST90017053	Weighted median	22	0.29789	0.186598	0.110394	-0.0678426	0.663623	1.34701	0.934408	1.94181
ebi-a-GCST90017053	finn-b-C3_COLON_EXALLC	Malignant neoplasm of colon (all cancers excluded) || id:finn-b-C3_COLON_EXALLC	|| id:ebi-a-GCST90017053	Inverse variance weighted	22	0.249603	0.13858	0.0716808	-0.0220148	0.52122	1.28352	0.978226	1.68408
ebi-a-GCST90017053	finn-b-C3_COLON_EXALLC	Malignant neoplasm of colon (all cancers excluded) || id:finn-b-C3_COLON_EXALLC	|| id:ebi-a-GCST90017053	Simple mode	22	0.322427	0.326765	0.335012	-0.318033	0.962886	1.38047	0.727579	2.61924
ebi-a-GCST90017053	finn-b-C3_COLON_EXALLC	Malignant neoplasm of colon (all cancers excluded) || id:finn-b-C3_COLON_EXALLC	|| id:ebi-a-GCST90017053	Weighted mode	22	0.365703	0.23927	0.141334	-0.103266	0.834671	1.44153	0.901887	2.30406
ebi-a-GCST90017054	finn-b-C3_COLON_EXALLC	Malignant neoplasm of colon (all cancers excluded) || id:finn-b-C3_COLON_EXALLC	|| id:ebi-a-GCST90017054	MR Egger	12	-0.0431762	0.600502	0.944099	-1.22016	1.13381	0.957743	0.295183	3.10747
ebi-a-GCST90017054	finn-b-C3_COLON_EXALLC	Malignant neoplasm of colon (all cancers excluded) || id:finn-b-C3_COLON_EXALLC	|| id:ebi-a-GCST90017054	Weighted median	12	0.0317217	0.22394	0.887354	-0.407201	0.470645	1.03223	0.66551	1.60103
ebi-a-GCST90017054	finn-b-C3_COLON_EXALLC	Malignant neoplasm of colon (all cancers excluded) || id:finn-b-C3_COLON_EXALLC	|| id:ebi-a-GCST90017054	Inverse variance weighted	12	0.0871995	0.175955	0.620191	-0.257672	0.432071	1.09111	0.772849	1.54044
ebi-a-GCST90017054	finn-b-C3_COLON_EXALLC	Malignant neoplasm of colon (all cancers excluded) || id:finn-b-C3_COLON_EXALLC	|| id:ebi-a-GCST90017054	Simple mode	12	0.281399	0.406776	0.503416	-0.515882	1.07868	1.32498	0.596974	2.9408
ebi-a-GCST90017054	finn-b-C3_COLON_EXALLC	Malignant neoplasm of colon (all cancers excluded) || id:finn-b-C3_COLON_EXALLC	|| id:ebi-a-GCST90017054	Weighted mode	12	-0.000730423	0.356292	0.998401	-0.699063	0.697602	0.99927	0.497051	2.00893
ebi-a-GCST90017055	finn-b-C3_COLON_EXALLC	Malignant neoplasm of colon (all cancers excluded) || id:finn-b-C3_COLON_EXALLC	|| id:ebi-a-GCST90017055	MR Egger	11	-0.635419	1.20844	0.611724	-3.00396	1.73313	0.529714	0.0495901	5.65832
ebi-a-GCST90017055	finn-b-C3_COLON_EXALLC	Malignant neoplasm of colon (all cancers excluded) || id:finn-b-C3_COLON_EXALLC	|| id:ebi-a-GCST90017055	Weighted median	11	-0.12414	0.209885	0.554209	-0.535515	0.287235	0.883256	0.585368	1.33274
ebi-a-GCST90017055	finn-b-C3_COLON_EXALLC	Malignant neoplasm of colon (all cancers excluded) || id:finn-b-C3_COLON_EXALLC	|| id:ebi-a-GCST90017055	Inverse variance weighted	11	0.0804533	0.209848	0.701432	-0.330849	0.491755	1.08378	0.718314	1.63518
ebi-a-GCST90017055	finn-b-C3_COLON_EXALLC	Malignant neoplasm of colon (all cancers excluded) || id:finn-b-C3_COLON_EXALLC	|| id:ebi-a-GCST90017055	Simple mode	11	-0.250842	0.326011	0.459428	-0.889824	0.38814	0.778145	0.410728	1.47424
ebi-a-GCST90017055	finn-b-C3_COLON_EXALLC	Malignant neoplasm of colon (all cancers excluded) || id:finn-b-C3_COLON_EXALLC	|| id:ebi-a-GCST90017055	Weighted mode	11	-0.243398	0.300629	0.436994	-0.832631	0.345835	0.783959	0.434903	1.41317
ebi-a-GCST90017056	finn-b-C3_COLON_EXALLC	Malignant neoplasm of colon (all cancers excluded) || id:finn-b-C3_COLON_EXALLC	|| id:ebi-a-GCST90017056	MR Egger	14	-0.427159	0.423206	0.332731	-1.25664	0.402325	0.65236	0.284608	1.4953
ebi-a-GCST90017056	finn-b-C3_COLON_EXALLC	Malignant neoplasm of colon (all cancers excluded) || id:finn-b-C3_COLON_EXALLC	|| id:ebi-a-GCST90017056	Weighted median	14	0.0174441	0.22751	0.938883	-0.428475	0.463364	1.0176	0.651502	1.58941
ebi-a-GCST90017056	finn-b-C3_COLON_EXALLC	Malignant neoplasm of colon (all cancers excluded) || id:finn-b-C3_COLON_EXALLC	|| id:ebi-a-GCST90017056	Inverse variance weighted	14	-0.00597707	0.155229	0.969285	-0.310226	0.298272	0.994041	0.733281	1.34753
ebi-a-GCST90017056	finn-b-C3_COLON_EXALLC	Malignant neoplasm of colon (all cancers excluded) || id:finn-b-C3_COLON_EXALLC	|| id:ebi-a-GCST90017056	Simple mode	14	0.402381	0.402593	0.335807	-0.386702	1.19146	1.49538	0.679294	3.2919
ebi-a-GCST90017056	finn-b-C3_COLON_EXALLC	Malignant neoplasm of colon (all cancers excluded) || id:finn-b-C3_COLON_EXALLC	|| id:ebi-a-GCST90017056	Weighted mode	14	0.214594	0.34793	0.548034	-0.467348	0.896536	1.23936	0.626662	2.4511
ebi-a-GCST90017057	finn-b-C3_COLON_EXALLC	Malignant neoplasm of colon (all cancers excluded) || id:finn-b-C3_COLON_EXALLC	|| id:ebi-a-GCST90017057	MR Egger	12	0.515732	0.504255	0.330526	-0.472607	1.50407	1.67486	0.623375	4.49998
ebi-a-GCST90017057	finn-b-C3_COLON_EXALLC	Malignant neoplasm of colon (all cancers excluded) || id:finn-b-C3_COLON_EXALLC	|| id:ebi-a-GCST90017057	Weighted median	12	-0.0615902	0.16934	0.716077	-0.393497	0.270317	0.940268	0.674693	1.31038
ebi-a-GCST90017057	finn-b-C3_COLON_EXALLC	Malignant neoplasm of colon (all cancers excluded) || id:finn-b-C3_COLON_EXALLC	|| id:ebi-a-GCST90017057	Inverse variance weighted	12	-0.0851332	0.126029	0.499354	-0.332149	0.161883	0.91839	0.71738	1.17572
ebi-a-GCST90017057	finn-b-C3_COLON_EXALLC	Malignant neoplasm of colon (all cancers excluded) || id:finn-b-C3_COLON_EXALLC	|| id:ebi-a-GCST90017057	Simple mode	12	-0.102468	0.273234	0.714777	-0.638006	0.433071	0.902607	0.528345	1.54198
ebi-a-GCST90017057	finn-b-C3_COLON_EXALLC	Malignant neoplasm of colon (all cancers excluded) || id:finn-b-C3_COLON_EXALLC	|| id:ebi-a-GCST90017057	Weighted mode	12	-0.0991877	0.286418	0.735647	-0.660566	0.462191	0.905573	0.516559	1.58755
ebi-a-GCST90017058	finn-b-C3_COLON_EXALLC	Malignant neoplasm of colon (all cancers excluded) || id:finn-b-C3_COLON_EXALLC	|| id:ebi-a-GCST90017058	MR Egger	6	-0.504818	0.596419	0.444988	-1.6738	0.664163	0.603615	0.187533	1.94286
ebi-a-GCST90017058	finn-b-C3_COLON_EXALLC	Malignant neoplasm of colon (all cancers excluded) || id:finn-b-C3_COLON_EXALLC	|| id:ebi-a-GCST90017058	Weighted median	6	-0.575639	0.279933	0.0397494	-1.12431	-0.0269699	0.562345	0.324877	0.973391
ebi-a-GCST90017058	finn-b-C3_COLON_EXALLC	Malignant neoplasm of colon (all cancers excluded) || id:finn-b-C3_COLON_EXALLC	|| id:ebi-a-GCST90017058	Inverse variance weighted	6	-0.530096	0.217816	0.014946	-0.957015	-0.103176	0.588549	0.384038	0.901968
ebi-a-GCST90017058	finn-b-C3_COLON_EXALLC	Malignant neoplasm of colon (all cancers excluded) || id:finn-b-C3_COLON_EXALLC	|| id:ebi-a-GCST90017058	Simple mode	6	-0.613522	0.368863	0.157143	-1.33649	0.10945	0.54144	0.262765	1.11566
ebi-a-GCST90017058	finn-b-C3_COLON_EXALLC	Malignant neoplasm of colon (all cancers excluded) || id:finn-b-C3_COLON_EXALLC	|| id:ebi-a-GCST90017058	Weighted mode	6	-0.591447	0.340224	0.142638	-1.25829	0.0753923	0.553525	0.28414	1.07831
ebi-a-GCST90017059	finn-b-C3_COLON_EXALLC	Malignant neoplasm of colon (all cancers excluded) || id:finn-b-C3_COLON_EXALLC	|| id:ebi-a-GCST90017059	MR Egger	8	0.689817	0.635127	0.319128	-0.555031	1.93467	1.99335	0.574054	6.92173
ebi-a-GCST90017059	finn-b-C3_COLON_EXALLC	Malignant neoplasm of colon (all cancers excluded) || id:finn-b-C3_COLON_EXALLC	|| id:ebi-a-GCST90017059	Weighted median	8	0.132836	0.142612	0.351621	-0.146684	0.412357	1.14206	0.863567	1.51037
ebi-a-GCST90017059	finn-b-C3_COLON_EXALLC	Malignant neoplasm of colon (all cancers excluded) || id:finn-b-C3_COLON_EXALLC	|| id:ebi-a-GCST90017059	Inverse variance weighted	8	0.0981631	0.126239	0.436807	-0.149266	0.345592	1.10314	0.86134	1.41283
ebi-a-GCST90017059	finn-b-C3_COLON_EXALLC	Malignant neoplasm of colon (all cancers excluded) || id:finn-b-C3_COLON_EXALLC	|| id:ebi-a-GCST90017059	Simple mode	8	0.160836	0.207168	0.462962	-0.245214	0.566885	1.17449	0.782537	1.76277
ebi-a-GCST90017059	finn-b-C3_COLON_EXALLC	Malignant neoplasm of colon (all cancers excluded) || id:finn-b-C3_COLON_EXALLC	|| id:ebi-a-GCST90017059	Weighted mode	8	0.156583	0.181062	0.415796	-0.198298	0.511465	1.16951	0.820125	1.66773
ebi-a-GCST90017060	finn-b-C3_COLON_EXALLC	Malignant neoplasm of colon (all cancers excluded) || id:finn-b-C3_COLON_EXALLC	|| id:ebi-a-GCST90017060	MR Egger	12	0.696753	0.686374	0.333979	-0.64854	2.04205	2.00723	0.522809	7.70636
ebi-a-GCST90017060	finn-b-C3_COLON_EXALLC	Malignant neoplasm of colon (all cancers excluded) || id:finn-b-C3_COLON_EXALLC	|| id:ebi-a-GCST90017060	Weighted median	12	0.236544	0.258454	0.360071	-0.270025	0.743113	1.26686	0.763361	2.10247
ebi-a-GCST90017060	finn-b-C3_COLON_EXALLC	Malignant neoplasm of colon (all cancers excluded) || id:finn-b-C3_COLON_EXALLC	|| id:ebi-a-GCST90017060	Inverse variance weighted	12	0.153235	0.237812	0.519345	-0.312876	0.619347	1.1656	0.731341	1.85771
ebi-a-GCST90017060	finn-b-C3_COLON_EXALLC	Malignant neoplasm of colon (all cancers excluded) || id:finn-b-C3_COLON_EXALLC	|| id:ebi-a-GCST90017060	Simple mode	12	0.367725	0.468205	0.44881	-0.549957	1.28541	1.44444	0.576975	3.61614
ebi-a-GCST90017060	finn-b-C3_COLON_EXALLC	Malignant neoplasm of colon (all cancers excluded) || id:finn-b-C3_COLON_EXALLC	|| id:ebi-a-GCST90017060	Weighted mode	12	0.433765	0.435394	0.340535	-0.419607	1.28714	1.54306	0.657305	3.6224
ebi-a-GCST90017061	finn-b-C3_COLON_EXALLC	Malignant neoplasm of colon (all cancers excluded) || id:finn-b-C3_COLON_EXALLC	|| id:ebi-a-GCST90017061	MR Egger	11	-0.172656	0.419252	0.690106	-0.994389	0.649077	0.841427	0.369949	1.91377
ebi-a-GCST90017061	finn-b-C3_COLON_EXALLC	Malignant neoplasm of colon (all cancers excluded) || id:finn-b-C3_COLON_EXALLC	|| id:ebi-a-GCST90017061	Weighted median	11	-0.160574	0.231498	0.487915	-0.61431	0.293163	0.851655	0.541014	1.34066
ebi-a-GCST90017061	finn-b-C3_COLON_EXALLC	Malignant neoplasm of colon (all cancers excluded) || id:finn-b-C3_COLON_EXALLC	|| id:ebi-a-GCST90017061	Inverse variance weighted	11	0.000485101	0.169752	0.99772	-0.33223	0.3332	1.00049	0.717323	1.39543
ebi-a-GCST90017061	finn-b-C3_COLON_EXALLC	Malignant neoplasm of colon (all cancers excluded) || id:finn-b-C3_COLON_EXALLC	|| id:ebi-a-GCST90017061	Simple mode	11	-0.230203	0.384142	0.562326	-0.983121	0.522715	0.794372	0.374142	1.6866
ebi-a-GCST90017061	finn-b-C3_COLON_EXALLC	Malignant neoplasm of colon (all cancers excluded) || id:finn-b-C3_COLON_EXALLC	|| id:ebi-a-GCST90017061	Weighted mode	11	-0.238116	0.26571	0.391235	-0.758908	0.282676	0.788111	0.468177	1.32667
ebi-a-GCST90017062	finn-b-C3_COLON_EXALLC	Malignant neoplasm of colon (all cancers excluded) || id:finn-b-C3_COLON_EXALLC	|| id:ebi-a-GCST90017062	MR Egger	10	-1.22175	0.510728	0.0437078	-2.22277	-0.220719	0.294715	0.108308	0.801942
ebi-a-GCST90017062	finn-b-C3_COLON_EXALLC	Malignant neoplasm of colon (all cancers excluded) || id:finn-b-C3_COLON_EXALLC	|| id:ebi-a-GCST90017062	Weighted median	10	-0.371297	0.270402	0.169712	-0.901285	0.158691	0.689839	0.406047	1.17198
ebi-a-GCST90017062	finn-b-C3_COLON_EXALLC	Malignant neoplasm of colon (all cancers excluded) || id:finn-b-C3_COLON_EXALLC	|| id:ebi-a-GCST90017062	Inverse variance weighted	10	-0.147559	0.231269	0.523448	-0.600847	0.305729	0.862812	0.548347	1.35761
ebi-a-GCST90017062	finn-b-C3_COLON_EXALLC	Malignant neoplasm of colon (all cancers excluded) || id:finn-b-C3_COLON_EXALLC	|| id:ebi-a-GCST90017062	Simple mode	10	-0.380877	0.391056	0.35552	-1.14735	0.385593	0.683262	0.317478	1.47049
ebi-a-GCST90017062	finn-b-C3_COLON_EXALLC	Malignant neoplasm of colon (all cancers excluded) || id:finn-b-C3_COLON_EXALLC	|| id:ebi-a-GCST90017062	Weighted mode	10	-0.45939	0.339549	0.209081	-1.12491	0.206127	0.631669	0.324683	1.22891
ebi-a-GCST90017063	finn-b-C3_COLON_EXALLC	Malignant neoplasm of colon (all cancers excluded) || id:finn-b-C3_COLON_EXALLC	|| id:ebi-a-GCST90017063	MR Egger	15	-0.13513	0.347639	0.703784	-0.816502	0.546242	0.873602	0.441975	1.72675
ebi-a-GCST90017063	finn-b-C3_COLON_EXALLC	Malignant neoplasm of colon (all cancers excluded) || id:finn-b-C3_COLON_EXALLC	|| id:ebi-a-GCST90017063	Weighted median	15	-0.0552212	0.206823	0.789471	-0.460595	0.350152	0.946276	0.630908	1.41928
ebi-a-GCST90017063	finn-b-C3_COLON_EXALLC	Malignant neoplasm of colon (all cancers excluded) || id:finn-b-C3_COLON_EXALLC	|| id:ebi-a-GCST90017063	Inverse variance weighted	15	-0.0258861	0.144326	0.857657	-0.308766	0.256994	0.974446	0.734353	1.29304
ebi-a-GCST90017063	finn-b-C3_COLON_EXALLC	Malignant neoplasm of colon (all cancers excluded) || id:finn-b-C3_COLON_EXALLC	|| id:ebi-a-GCST90017063	Simple mode	15	0.0222373	0.295298	0.941038	-0.556546	0.601021	1.02249	0.573185	1.82398
ebi-a-GCST90017063	finn-b-C3_COLON_EXALLC	Malignant neoplasm of colon (all cancers excluded) || id:finn-b-C3_COLON_EXALLC	|| id:ebi-a-GCST90017063	Weighted mode	15	-0.0291471	0.24885	0.908423	-0.516894	0.4586	0.971274	0.59637	1.58186
ebi-a-GCST90017064	finn-b-C3_COLON_EXALLC	Malignant neoplasm of colon (all cancers excluded) || id:finn-b-C3_COLON_EXALLC	|| id:ebi-a-GCST90017064	MR Egger	12	-0.563564	0.696074	0.436992	-1.92787	0.80074	0.569177	0.145458	2.22719
ebi-a-GCST90017064	finn-b-C3_COLON_EXALLC	Malignant neoplasm of colon (all cancers excluded) || id:finn-b-C3_COLON_EXALLC	|| id:ebi-a-GCST90017064	Weighted median	12	0.047343	0.216172	0.826646	-0.376355	0.471041	1.04848	0.686359	1.60166
ebi-a-GCST90017064	finn-b-C3_COLON_EXALLC	Malignant neoplasm of colon (all cancers excluded) || id:finn-b-C3_COLON_EXALLC	|| id:ebi-a-GCST90017064	Inverse variance weighted	12	-0.0856899	0.167628	0.609218	-0.414241	0.242861	0.917879	0.660842	1.27489
ebi-a-GCST90017064	finn-b-C3_COLON_EXALLC	Malignant neoplasm of colon (all cancers excluded) || id:finn-b-C3_COLON_EXALLC	|| id:ebi-a-GCST90017064	Simple mode	12	0.0883636	0.373527	0.817342	-0.64375	0.820477	1.09239	0.525319	2.27158
ebi-a-GCST90017064	finn-b-C3_COLON_EXALLC	Malignant neoplasm of colon (all cancers excluded) || id:finn-b-C3_COLON_EXALLC	|| id:ebi-a-GCST90017064	Weighted mode	12	0.0832938	0.346638	0.814524	-0.596116	0.762704	1.08686	0.550947	2.14407
ebi-a-GCST90017065	finn-b-C3_COLON_EXALLC	Malignant neoplasm of colon (all cancers excluded) || id:finn-b-C3_COLON_EXALLC	|| id:ebi-a-GCST90017065	MR Egger	12	-0.269874	0.55406	0.636698	-1.35583	0.816083	0.763476	0.257733	2.26162
ebi-a-GCST90017065	finn-b-C3_COLON_EXALLC	Malignant neoplasm of colon (all cancers excluded) || id:finn-b-C3_COLON_EXALLC	|| id:ebi-a-GCST90017065	Weighted median	12	-0.0825647	0.157508	0.600143	-0.39128	0.22615	0.920752	0.676191	1.25376
ebi-a-GCST90017065	finn-b-C3_COLON_EXALLC	Malignant neoplasm of colon (all cancers excluded) || id:finn-b-C3_COLON_EXALLC	|| id:ebi-a-GCST90017065	Inverse variance weighted	12	0.00918048	0.117639	0.937796	-0.221391	0.239752	1.00922	0.801403	1.27093
ebi-a-GCST90017065	finn-b-C3_COLON_EXALLC	Malignant neoplasm of colon (all cancers excluded) || id:finn-b-C3_COLON_EXALLC	|| id:ebi-a-GCST90017065	Simple mode	12	-0.204387	0.266801	0.45976	-0.727316	0.318542	0.815147	0.483204	1.37512
ebi-a-GCST90017065	finn-b-C3_COLON_EXALLC	Malignant neoplasm of colon (all cancers excluded) || id:finn-b-C3_COLON_EXALLC	|| id:ebi-a-GCST90017065	Weighted mode	12	-0.217096	0.28043	0.455157	-0.766739	0.332547	0.804853	0.464525	1.39452
ebi-a-GCST90017066	finn-b-C3_COLON_EXALLC	Malignant neoplasm of colon (all cancers excluded) || id:finn-b-C3_COLON_EXALLC	|| id:ebi-a-GCST90017066	MR Egger	9	-0.324721	0.783761	0.691047	-1.86089	1.21145	0.722729	0.155534	3.35835
ebi-a-GCST90017066	finn-b-C3_COLON_EXALLC	Malignant neoplasm of colon (all cancers excluded) || id:finn-b-C3_COLON_EXALLC	|| id:ebi-a-GCST90017066	Weighted median	9	0.163378	0.32689	0.61722	-0.477326	0.804082	1.17748	0.62044	2.23464
ebi-a-GCST90017066	finn-b-C3_COLON_EXALLC	Malignant neoplasm of colon (all cancers excluded) || id:finn-b-C3_COLON_EXALLC	|| id:ebi-a-GCST90017066	Inverse variance weighted	9	0.207726	0.239476	0.385712	-0.261647	0.677099	1.23088	0.769783	1.96816
ebi-a-GCST90017066	finn-b-C3_COLON_EXALLC	Malignant neoplasm of colon (all cancers excluded) || id:finn-b-C3_COLON_EXALLC	|| id:ebi-a-GCST90017066	Simple mode	9	0.720478	0.561437	0.23532	-0.379939	1.82089	2.05541	0.683903	6.17738
ebi-a-GCST90017066	finn-b-C3_COLON_EXALLC	Malignant neoplasm of colon (all cancers excluded) || id:finn-b-C3_COLON_EXALLC	|| id:ebi-a-GCST90017066	Weighted mode	9	0.0360399	0.521852	0.946636	-0.98679	1.05887	1.0367	0.372771	2.88311
ebi-a-GCST90017067	finn-b-C3_COLON_EXALLC	Malignant neoplasm of colon (all cancers excluded) || id:finn-b-C3_COLON_EXALLC	|| id:ebi-a-GCST90017067	MR Egger	9	-0.403724	0.539305	0.478492	-1.46076	0.653314	0.667829	0.23206	1.9219
ebi-a-GCST90017067	finn-b-C3_COLON_EXALLC	Malignant neoplasm of colon (all cancers excluded) || id:finn-b-C3_COLON_EXALLC	|| id:ebi-a-GCST90017067	Weighted median	9	0.150764	0.128034	0.238983	-0.100182	0.40171	1.16272	0.904673	1.49438
ebi-a-GCST90017067	finn-b-C3_COLON_EXALLC	Malignant neoplasm of colon (all cancers excluded) || id:finn-b-C3_COLON_EXALLC	|| id:ebi-a-GCST90017067	Inverse variance weighted	9	0.22327	0.0933805	0.016804	0.040244	0.406295	1.25016	1.04106	1.50125
ebi-a-GCST90017067	finn-b-C3_COLON_EXALLC	Malignant neoplasm of colon (all cancers excluded) || id:finn-b-C3_COLON_EXALLC	|| id:ebi-a-GCST90017067	Simple mode	9	0.444827	0.219849	0.0776568	0.0139226	0.875732	1.56022	1.01402	2.40063
ebi-a-GCST90017067	finn-b-C3_COLON_EXALLC	Malignant neoplasm of colon (all cancers excluded) || id:finn-b-C3_COLON_EXALLC	|| id:ebi-a-GCST90017067	Weighted mode	9	0.0916069	0.23248	0.703845	-0.364054	0.547268	1.09593	0.694854	1.72852
ebi-a-GCST90017068	finn-b-C3_COLON_EXALLC	Malignant neoplasm of colon (all cancers excluded) || id:finn-b-C3_COLON_EXALLC	|| id:ebi-a-GCST90017068	MR Egger	5	0.441645	0.805724	0.621752	-1.13757	2.02086	1.55526	0.320596	7.54485
ebi-a-GCST90017068	finn-b-C3_COLON_EXALLC	Malignant neoplasm of colon (all cancers excluded) || id:finn-b-C3_COLON_EXALLC	|| id:ebi-a-GCST90017068	Weighted median	5	0.220383	0.267931	0.410772	-0.304763	0.745529	1.24655	0.737298	2.10756
ebi-a-GCST90017068	finn-b-C3_COLON_EXALLC	Malignant neoplasm of colon (all cancers excluded) || id:finn-b-C3_COLON_EXALLC	|| id:ebi-a-GCST90017068	Inverse variance weighted	5	0.232584	0.207934	0.263333	-0.174966	0.640134	1.26186	0.839485	1.89673
ebi-a-GCST90017068	finn-b-C3_COLON_EXALLC	Malignant neoplasm of colon (all cancers excluded) || id:finn-b-C3_COLON_EXALLC	|| id:ebi-a-GCST90017068	Simple mode	5	0.239581	0.330911	0.50914	-0.409004	0.888166	1.27072	0.664312	2.43067
ebi-a-GCST90017068	finn-b-C3_COLON_EXALLC	Malignant neoplasm of colon (all cancers excluded) || id:finn-b-C3_COLON_EXALLC	|| id:ebi-a-GCST90017068	Weighted mode	5	0.239581	0.310519	0.483431	-0.369037	0.848199	1.27072	0.6914	2.33544
ebi-a-GCST90017069	finn-b-C3_COLON_EXALLC	Malignant neoplasm of colon (all cancers excluded) || id:finn-b-C3_COLON_EXALLC	|| id:ebi-a-GCST90017069	MR Egger	6	-0.918646	1.11194	0.455138	-3.09804	1.26075	0.399059	0.0451376	3.52806
ebi-a-GCST90017069	finn-b-C3_COLON_EXALLC	Malignant neoplasm of colon (all cancers excluded) || id:finn-b-C3_COLON_EXALLC	|| id:ebi-a-GCST90017069	Weighted median	6	0.159021	0.223344	0.476464	-0.278733	0.596776	1.17236	0.756742	1.81625
ebi-a-GCST90017069	finn-b-C3_COLON_EXALLC	Malignant neoplasm of colon (all cancers excluded) || id:finn-b-C3_COLON_EXALLC	|| id:ebi-a-GCST90017069	Inverse variance weighted	6	0.0952778	0.17204	0.579708	-0.241921	0.432477	1.09996	0.785118	1.54107
ebi-a-GCST90017069	finn-b-C3_COLON_EXALLC	Malignant neoplasm of colon (all cancers excluded) || id:finn-b-C3_COLON_EXALLC	|| id:ebi-a-GCST90017069	Simple mode	6	0.277797	0.309786	0.410951	-0.329383	0.884978	1.32022	0.719367	2.42293
ebi-a-GCST90017069	finn-b-C3_COLON_EXALLC	Malignant neoplasm of colon (all cancers excluded) || id:finn-b-C3_COLON_EXALLC	|| id:ebi-a-GCST90017069	Weighted mode	6	0.273014	0.29731	0.400601	-0.309714	0.855742	1.31392	0.733657	2.35312
ebi-a-GCST90017070	finn-b-C3_COLON_EXALLC	Malignant neoplasm of colon (all cancers excluded) || id:finn-b-C3_COLON_EXALLC	|| id:ebi-a-GCST90017070	MR Egger	14	-0.440884	0.638806	0.503218	-1.69294	0.811176	0.643467	0.183977	2.25055
ebi-a-GCST90017070	finn-b-C3_COLON_EXALLC	Malignant neoplasm of colon (all cancers excluded) || id:finn-b-C3_COLON_EXALLC	|| id:ebi-a-GCST90017070	Weighted median	14	-0.238852	0.23914	0.317894	-0.707567	0.229863	0.787531	0.492842	1.25843
ebi-a-GCST90017070	finn-b-C3_COLON_EXALLC	Malignant neoplasm of colon (all cancers excluded) || id:finn-b-C3_COLON_EXALLC	|| id:ebi-a-GCST90017070	Inverse variance weighted	14	-0.142376	0.176791	0.420626	-0.488886	0.204134	0.867295	0.613309	1.22646
ebi-a-GCST90017070	finn-b-C3_COLON_EXALLC	Malignant neoplasm of colon (all cancers excluded) || id:finn-b-C3_COLON_EXALLC	|| id:ebi-a-GCST90017070	Simple mode	14	-0.210031	0.399769	0.608163	-0.993579	0.573517	0.810559	0.370249	1.7745
ebi-a-GCST90017070	finn-b-C3_COLON_EXALLC	Malignant neoplasm of colon (all cancers excluded) || id:finn-b-C3_COLON_EXALLC	|| id:ebi-a-GCST90017070	Weighted mode	14	-0.218276	0.377803	0.573304	-0.958771	0.522219	0.803903	0.383364	1.68576
ebi-a-GCST90017071	finn-b-C3_COLON_EXALLC	Malignant neoplasm of colon (all cancers excluded) || id:finn-b-C3_COLON_EXALLC	|| id:ebi-a-GCST90017071	MR Egger	11	0.649035	0.479543	0.208926	-0.29087	1.58894	1.91369	0.747613	4.89856
ebi-a-GCST90017071	finn-b-C3_COLON_EXALLC	Malignant neoplasm of colon (all cancers excluded) || id:finn-b-C3_COLON_EXALLC	|| id:ebi-a-GCST90017071	Weighted median	11	-0.0596995	0.253111	0.813539	-0.555797	0.436398	0.942048	0.573615	1.54712
ebi-a-GCST90017071	finn-b-C3_COLON_EXALLC	Malignant neoplasm of colon (all cancers excluded) || id:finn-b-C3_COLON_EXALLC	|| id:ebi-a-GCST90017071	Inverse variance weighted	11	6.91324e-06	0.185565	0.99997	-0.3637	0.363714	1.00001	0.6951	1.43866
ebi-a-GCST90017071	finn-b-C3_COLON_EXALLC	Malignant neoplasm of colon (all cancers excluded) || id:finn-b-C3_COLON_EXALLC	|| id:ebi-a-GCST90017071	Simple mode	11	-0.0485263	0.37423	0.899399	-0.782017	0.684964	0.952632	0.457483	1.9837
ebi-a-GCST90017071	finn-b-C3_COLON_EXALLC	Malignant neoplasm of colon (all cancers excluded) || id:finn-b-C3_COLON_EXALLC	|| id:ebi-a-GCST90017071	Weighted mode	11	-0.0692014	0.334916	0.84045	-0.725637	0.587234	0.933139	0.484016	1.799
ebi-a-GCST90017072	finn-b-C3_COLON_EXALLC	Malignant neoplasm of colon (all cancers excluded) || id:finn-b-C3_COLON_EXALLC	|| id:ebi-a-GCST90017072	MR Egger	12	-1.3111	0.7384	0.106185	-2.75836	0.136167	0.269524	0.0633957	1.14587
ebi-a-GCST90017072	finn-b-C3_COLON_EXALLC	Malignant neoplasm of colon (all cancers excluded) || id:finn-b-C3_COLON_EXALLC	|| id:ebi-a-GCST90017072	Weighted median	12	-0.34556	0.225501	0.125421	-0.787541	0.0964215	0.707824	0.454962	1.10122
ebi-a-GCST90017072	finn-b-C3_COLON_EXALLC	Malignant neoplasm of colon (all cancers excluded) || id:finn-b-C3_COLON_EXALLC	|| id:ebi-a-GCST90017072	Inverse variance weighted	12	-0.284295	0.177264	0.108759	-0.631732	0.0631417	0.752544	0.53167	1.06518
ebi-a-GCST90017072	finn-b-C3_COLON_EXALLC	Malignant neoplasm of colon (all cancers excluded) || id:finn-b-C3_COLON_EXALLC	|| id:ebi-a-GCST90017072	Simple mode	12	-0.410031	0.422472	0.352628	-1.23808	0.418013	0.66363	0.289942	1.51894
ebi-a-GCST90017072	finn-b-C3_COLON_EXALLC	Malignant neoplasm of colon (all cancers excluded) || id:finn-b-C3_COLON_EXALLC	|| id:ebi-a-GCST90017072	Weighted mode	12	-0.425202	0.395906	0.305819	-1.20118	0.350773	0.653638	0.30084	1.42017
ebi-a-GCST90017073	finn-b-C3_COLON_EXALLC	Malignant neoplasm of colon (all cancers excluded) || id:finn-b-C3_COLON_EXALLC	|| id:ebi-a-GCST90017073	MR Egger	5	0.236023	0.664925	0.746107	-1.06723	1.53928	1.2662	0.34396	4.66121
ebi-a-GCST90017073	finn-b-C3_COLON_EXALLC	Malignant neoplasm of colon (all cancers excluded) || id:finn-b-C3_COLON_EXALLC	|| id:ebi-a-GCST90017073	Weighted median	5	-0.0742038	0.256217	0.772112	-0.576388	0.427981	0.928482	0.561924	1.53416
ebi-a-GCST90017073	finn-b-C3_COLON_EXALLC	Malignant neoplasm of colon (all cancers excluded) || id:finn-b-C3_COLON_EXALLC	|| id:ebi-a-GCST90017073	Inverse variance weighted	5	0.0524285	0.195666	0.788739	-0.331077	0.435934	1.05383	0.71815	1.54641
ebi-a-GCST90017073	finn-b-C3_COLON_EXALLC	Malignant neoplasm of colon (all cancers excluded) || id:finn-b-C3_COLON_EXALLC	|| id:ebi-a-GCST90017073	Simple mode	5	-0.200138	0.384278	0.629996	-0.953323	0.553046	0.818618	0.385458	1.73854
ebi-a-GCST90017073	finn-b-C3_COLON_EXALLC	Malignant neoplasm of colon (all cancers excluded) || id:finn-b-C3_COLON_EXALLC	|| id:ebi-a-GCST90017073	Weighted mode	5	-0.200138	0.378974	0.625367	-0.942926	0.54265	0.818618	0.389486	1.72056
ebi-a-GCST90017074	finn-b-C3_COLON_EXALLC	Malignant neoplasm of colon (all cancers excluded) || id:finn-b-C3_COLON_EXALLC	|| id:ebi-a-GCST90017074	MR Egger	10	-0.19329	0.642872	0.771335	-1.45332	1.06674	0.824243	0.233793	2.90589
ebi-a-GCST90017074	finn-b-C3_COLON_EXALLC	Malignant neoplasm of colon (all cancers excluded) || id:finn-b-C3_COLON_EXALLC	|| id:ebi-a-GCST90017074	Weighted median	10	-0.0552149	0.182561	0.762311	-0.413034	0.302604	0.946282	0.66164	1.35338
ebi-a-GCST90017074	finn-b-C3_COLON_EXALLC	Malignant neoplasm of colon (all cancers excluded) || id:finn-b-C3_COLON_EXALLC	|| id:ebi-a-GCST90017074	Inverse variance weighted	10	0.005744	0.149529	0.969358	-0.287334	0.298822	1.00576	0.750261	1.34827
ebi-a-GCST90017074	finn-b-C3_COLON_EXALLC	Malignant neoplasm of colon (all cancers excluded) || id:finn-b-C3_COLON_EXALLC	|| id:ebi-a-GCST90017074	Simple mode	10	-0.0521846	0.262423	0.846795	-0.566533	0.462164	0.949154	0.567489	1.58751
ebi-a-GCST90017074	finn-b-C3_COLON_EXALLC	Malignant neoplasm of colon (all cancers excluded) || id:finn-b-C3_COLON_EXALLC	|| id:ebi-a-GCST90017074	Weighted mode	10	-0.0690095	0.244255	0.783927	-0.547749	0.40973	0.933318	0.57825	1.50641
ebi-a-GCST90017075	finn-b-C3_COLON_EXALLC	Malignant neoplasm of colon (all cancers excluded) || id:finn-b-C3_COLON_EXALLC	|| id:ebi-a-GCST90017075	MR Egger	13	-0.287926	0.604822	0.643353	-1.47338	0.897525	0.749817	0.22915	2.45352
ebi-a-GCST90017075	finn-b-C3_COLON_EXALLC	Malignant neoplasm of colon (all cancers excluded) || id:finn-b-C3_COLON_EXALLC	|| id:ebi-a-GCST90017075	Weighted median	13	0.0468519	0.131708	0.722046	-0.211296	0.305	1.04797	0.809535	1.35662
ebi-a-GCST90017075	finn-b-C3_COLON_EXALLC	Malignant neoplasm of colon (all cancers excluded) || id:finn-b-C3_COLON_EXALLC	|| id:ebi-a-GCST90017075	Inverse variance weighted	13	-0.0225704	0.105705	0.83092	-0.229753	0.184612	0.977682	0.79473	1.20275
ebi-a-GCST90017075	finn-b-C3_COLON_EXALLC	Malignant neoplasm of colon (all cancers excluded) || id:finn-b-C3_COLON_EXALLC	|| id:ebi-a-GCST90017075	Simple mode	13	0.158394	0.232875	0.509309	-0.298041	0.614829	1.17163	0.742271	1.84934
ebi-a-GCST90017075	finn-b-C3_COLON_EXALLC	Malignant neoplasm of colon (all cancers excluded) || id:finn-b-C3_COLON_EXALLC	|| id:ebi-a-GCST90017075	Weighted mode	13	0.158394	0.223168	0.491419	-0.279014	0.595803	1.17163	0.756529	1.81449
ebi-a-GCST90017076	finn-b-C3_COLON_EXALLC	Malignant neoplasm of colon (all cancers excluded) || id:finn-b-C3_COLON_EXALLC	|| id:ebi-a-GCST90017076	MR Egger	15	-0.775655	0.361923	0.0515976	-1.48502	-0.0662857	0.460402	0.226497	0.935863
ebi-a-GCST90017076	finn-b-C3_COLON_EXALLC	Malignant neoplasm of colon (all cancers excluded) || id:finn-b-C3_COLON_EXALLC	|| id:ebi-a-GCST90017076	Weighted median	15	-0.292045	0.194209	0.132642	-0.672695	0.0886053	0.746735	0.510332	1.09265
ebi-a-GCST90017076	finn-b-C3_COLON_EXALLC	Malignant neoplasm of colon (all cancers excluded) || id:finn-b-C3_COLON_EXALLC	|| id:ebi-a-GCST90017076	Inverse variance weighted	15	-0.286112	0.131528	0.0296081	-0.543907	-0.0283171	0.751178	0.580476	0.97208
ebi-a-GCST90017076	finn-b-C3_COLON_EXALLC	Malignant neoplasm of colon (all cancers excluded) || id:finn-b-C3_COLON_EXALLC	|| id:ebi-a-GCST90017076	Simple mode	15	-0.193001	0.323985	0.560876	-0.828011	0.442009	0.824481	0.436917	1.55583
ebi-a-GCST90017076	finn-b-C3_COLON_EXALLC	Malignant neoplasm of colon (all cancers excluded) || id:finn-b-C3_COLON_EXALLC	|| id:ebi-a-GCST90017076	Weighted mode	15	-0.235236	0.265419	0.390436	-0.755457	0.284985	0.790384	0.469796	1.32974
ebi-a-GCST90017077	finn-b-C3_COLON_EXALLC	Malignant neoplasm of colon (all cancers excluded) || id:finn-b-C3_COLON_EXALLC	|| id:ebi-a-GCST90017077	MR Egger	9	-0.30454	0.394677	0.465586	-1.07811	0.469027	0.737462	0.340239	1.59844
ebi-a-GCST90017077	finn-b-C3_COLON_EXALLC	Malignant neoplasm of colon (all cancers excluded) || id:finn-b-C3_COLON_EXALLC	|| id:ebi-a-GCST90017077	Weighted median	9	0.0874706	0.169387	0.60558	-0.244529	0.41947	1.09141	0.783074	1.52115
ebi-a-GCST90017077	finn-b-C3_COLON_EXALLC	Malignant neoplasm of colon (all cancers excluded) || id:finn-b-C3_COLON_EXALLC	|| id:ebi-a-GCST90017077	Inverse variance weighted	9	-0.00862503	0.13238	0.948052	-0.268091	0.250841	0.991412	0.764838	1.28511
ebi-a-GCST90017077	finn-b-C3_COLON_EXALLC	Malignant neoplasm of colon (all cancers excluded) || id:finn-b-C3_COLON_EXALLC	|| id:ebi-a-GCST90017077	Simple mode	9	0.138019	0.273248	0.627103	-0.397548	0.673586	1.148	0.671966	1.96126
ebi-a-GCST90017077	finn-b-C3_COLON_EXALLC	Malignant neoplasm of colon (all cancers excluded) || id:finn-b-C3_COLON_EXALLC	|| id:ebi-a-GCST90017077	Weighted mode	9	0.128934	0.262859	0.636945	-0.386269	0.644138	1.13762	0.679587	1.90434
ebi-a-GCST90017078	finn-b-C3_COLON_EXALLC	Malignant neoplasm of colon (all cancers excluded) || id:finn-b-C3_COLON_EXALLC	|| id:ebi-a-GCST90017078	MR Egger	13	-0.0320576	0.452294	0.944767	-0.918554	0.854439	0.968451	0.399096	2.35006
ebi-a-GCST90017078	finn-b-C3_COLON_EXALLC	Malignant neoplasm of colon (all cancers excluded) || id:finn-b-C3_COLON_EXALLC	|| id:ebi-a-GCST90017078	Weighted median	13	-0.10364	0.200188	0.604658	-0.496008	0.288728	0.90155	0.608957	1.33473
ebi-a-GCST90017078	finn-b-C3_COLON_EXALLC	Malignant neoplasm of colon (all cancers excluded) || id:finn-b-C3_COLON_EXALLC	|| id:ebi-a-GCST90017078	Inverse variance weighted	13	0.00816356	0.142714	0.954384	-0.271555	0.287883	1.0082	0.762193	1.3336
ebi-a-GCST90017078	finn-b-C3_COLON_EXALLC	Malignant neoplasm of colon (all cancers excluded) || id:finn-b-C3_COLON_EXALLC	|| id:ebi-a-GCST90017078	Simple mode	13	-0.343085	0.310258	0.290488	-0.95119	0.26502	0.709578	0.386281	1.30346
ebi-a-GCST90017078	finn-b-C3_COLON_EXALLC	Malignant neoplasm of colon (all cancers excluded) || id:finn-b-C3_COLON_EXALLC	|| id:ebi-a-GCST90017078	Weighted mode	13	-0.265917	0.308758	0.405982	-0.871083	0.339249	0.766503	0.418498	1.40389
ebi-a-GCST90017079	finn-b-C3_COLON_EXALLC	Malignant neoplasm of colon (all cancers excluded) || id:finn-b-C3_COLON_EXALLC	|| id:ebi-a-GCST90017079	MR Egger	8	0.488647	0.798204	0.562882	-1.07583	2.05313	1.63011	0.341014	7.79222
ebi-a-GCST90017079	finn-b-C3_COLON_EXALLC	Malignant neoplasm of colon (all cancers excluded) || id:finn-b-C3_COLON_EXALLC	|| id:ebi-a-GCST90017079	Weighted median	8	-0.0249375	0.211463	0.906124	-0.439404	0.38953	0.975371	0.64442	1.47629
ebi-a-GCST90017079	finn-b-C3_COLON_EXALLC	Malignant neoplasm of colon (all cancers excluded) || id:finn-b-C3_COLON_EXALLC	|| id:ebi-a-GCST90017079	Inverse variance weighted	8	-0.0222173	0.190645	0.907227	-0.395882	0.351447	0.978028	0.673086	1.42112
ebi-a-GCST90017079	finn-b-C3_COLON_EXALLC	Malignant neoplasm of colon (all cancers excluded) || id:finn-b-C3_COLON_EXALLC	|| id:ebi-a-GCST90017079	Simple mode	8	-0.0693177	0.358355	0.852113	-0.771694	0.633059	0.93303	0.462229	1.88336
ebi-a-GCST90017079	finn-b-C3_COLON_EXALLC	Malignant neoplasm of colon (all cancers excluded) || id:finn-b-C3_COLON_EXALLC	|| id:ebi-a-GCST90017079	Weighted mode	8	-0.0760113	0.280785	0.794423	-0.626351	0.474328	0.926806	0.534539	1.60693
ebi-a-GCST90017080	finn-b-C3_COLON_EXALLC	Malignant neoplasm of colon (all cancers excluded) || id:finn-b-C3_COLON_EXALLC	|| id:ebi-a-GCST90017080	MR Egger	13	0.823602	0.427567	0.0802957	-0.0144284	1.66163	2.27869	0.985675	5.2679
ebi-a-GCST90017080	finn-b-C3_COLON_EXALLC	Malignant neoplasm of colon (all cancers excluded) || id:finn-b-C3_COLON_EXALLC	|| id:ebi-a-GCST90017080	Weighted median	13	-0.152712	0.141746	0.28132	-0.430534	0.125111	0.858377	0.650162	1.13327
ebi-a-GCST90017080	finn-b-C3_COLON_EXALLC	Malignant neoplasm of colon (all cancers excluded) || id:finn-b-C3_COLON_EXALLC	|| id:ebi-a-GCST90017080	Inverse variance weighted	13	-0.0753089	0.112357	0.50269	-0.295529	0.144911	0.927457	0.744138	1.15594
ebi-a-GCST90017080	finn-b-C3_COLON_EXALLC	Malignant neoplasm of colon (all cancers excluded) || id:finn-b-C3_COLON_EXALLC	|| id:ebi-a-GCST90017080	Simple mode	13	-0.235442	0.249471	0.363904	-0.724406	0.253521	0.790221	0.484612	1.28855
ebi-a-GCST90017080	finn-b-C3_COLON_EXALLC	Malignant neoplasm of colon (all cancers excluded) || id:finn-b-C3_COLON_EXALLC	|| id:ebi-a-GCST90017080	Weighted mode	13	-0.219954	0.251246	0.398512	-0.712396	0.272488	0.802556	0.490468	1.31323
ebi-a-GCST90017081	finn-b-C3_COLON_EXALLC	Malignant neoplasm of colon (all cancers excluded) || id:finn-b-C3_COLON_EXALLC	|| id:ebi-a-GCST90017081	MR Egger	12	0.863045	0.526878	0.132454	-0.169636	1.89572	2.37037	0.843972	6.65737
ebi-a-GCST90017081	finn-b-C3_COLON_EXALLC	Malignant neoplasm of colon (all cancers excluded) || id:finn-b-C3_COLON_EXALLC	|| id:ebi-a-GCST90017081	Weighted median	12	0.0243072	0.199632	0.903089	-0.366971	0.415586	1.02461	0.692829	1.51526
ebi-a-GCST90017081	finn-b-C3_COLON_EXALLC	Malignant neoplasm of colon (all cancers excluded) || id:finn-b-C3_COLON_EXALLC	|| id:ebi-a-GCST90017081	Inverse variance weighted	12	-0.0403567	0.146276	0.782629	-0.327057	0.246344	0.960447	0.721042	1.27934
ebi-a-GCST90017081	finn-b-C3_COLON_EXALLC	Malignant neoplasm of colon (all cancers excluded) || id:finn-b-C3_COLON_EXALLC	|| id:ebi-a-GCST90017081	Simple mode	12	0.0563738	0.314714	0.861095	-0.560466	0.673214	1.05799	0.570943	1.96053
ebi-a-GCST90017081	finn-b-C3_COLON_EXALLC	Malignant neoplasm of colon (all cancers excluded) || id:finn-b-C3_COLON_EXALLC	|| id:ebi-a-GCST90017081	Weighted mode	12	0.0500871	0.291936	0.866892	-0.522107	0.622281	1.05136	0.593269	1.86317
ebi-a-GCST90017082	finn-b-C3_COLON_EXALLC	Malignant neoplasm of colon (all cancers excluded) || id:finn-b-C3_COLON_EXALLC	|| id:ebi-a-GCST90017082	MR Egger	10	-0.0244073	0.414627	0.954503	-0.837076	0.788262	0.975888	0.432974	2.19957
ebi-a-GCST90017082	finn-b-C3_COLON_EXALLC	Malignant neoplasm of colon (all cancers excluded) || id:finn-b-C3_COLON_EXALLC	|| id:ebi-a-GCST90017082	Weighted median	10	-0.0332595	0.198186	0.866725	-0.421704	0.355185	0.967288	0.655928	1.42644
ebi-a-GCST90017082	finn-b-C3_COLON_EXALLC	Malignant neoplasm of colon (all cancers excluded) || id:finn-b-C3_COLON_EXALLC	|| id:ebi-a-GCST90017082	Inverse variance weighted	10	-0.0853558	0.148758	0.566109	-0.376921	0.206209	0.918186	0.685971	1.22901
ebi-a-GCST90017082	finn-b-C3_COLON_EXALLC	Malignant neoplasm of colon (all cancers excluded) || id:finn-b-C3_COLON_EXALLC	|| id:ebi-a-GCST90017082	Simple mode	10	0.0189068	0.30921	0.95258	-0.587145	0.624958	1.01909	0.555912	1.86817
ebi-a-GCST90017082	finn-b-C3_COLON_EXALLC	Malignant neoplasm of colon (all cancers excluded) || id:finn-b-C3_COLON_EXALLC	|| id:ebi-a-GCST90017082	Weighted mode	10	0.0551061	0.237207	0.821492	-0.40982	0.520033	1.05665	0.66377	1.68208
ebi-a-GCST90017083	finn-b-C3_COLON_EXALLC	Malignant neoplasm of colon (all cancers excluded) || id:finn-b-C3_COLON_EXALLC	|| id:ebi-a-GCST90017083	MR Egger	12	0.766506	0.424437	0.10107	-0.0653908	1.5984	2.15223	0.936701	4.94513
ebi-a-GCST90017083	finn-b-C3_COLON_EXALLC	Malignant neoplasm of colon (all cancers excluded) || id:finn-b-C3_COLON_EXALLC	|| id:ebi-a-GCST90017083	Weighted median	12	0.00871714	0.182899	0.961986	-0.349764	0.367199	1.00876	0.704854	1.44368
ebi-a-GCST90017083	finn-b-C3_COLON_EXALLC	Malignant neoplasm of colon (all cancers excluded) || id:finn-b-C3_COLON_EXALLC	|| id:ebi-a-GCST90017083	Inverse variance weighted	12	-0.00271932	0.13258	0.983636	-0.262575	0.257137	0.997284	0.769068	1.29322
ebi-a-GCST90017083	finn-b-C3_COLON_EXALLC	Malignant neoplasm of colon (all cancers excluded) || id:finn-b-C3_COLON_EXALLC	|| id:ebi-a-GCST90017083	Simple mode	12	0.0305656	0.313272	0.92403	-0.583448	0.644579	1.03104	0.557971	1.90518
ebi-a-GCST90017083	finn-b-C3_COLON_EXALLC	Malignant neoplasm of colon (all cancers excluded) || id:finn-b-C3_COLON_EXALLC	|| id:ebi-a-GCST90017083	Weighted mode	12	0.0579285	0.295132	0.847971	-0.520531	0.636388	1.05964	0.594205	1.88964
ebi-a-GCST90017084	finn-b-C3_COLON_EXALLC	Malignant neoplasm of colon (all cancers excluded) || id:finn-b-C3_COLON_EXALLC	|| id:ebi-a-GCST90017084	MR Egger	15	0.864456	0.753999	0.272255	-0.613381	2.34229	2.37372	0.541517	10.4051
ebi-a-GCST90017084	finn-b-C3_COLON_EXALLC	Malignant neoplasm of colon (all cancers excluded) || id:finn-b-C3_COLON_EXALLC	|| id:ebi-a-GCST90017084	Weighted median	15	0.0515149	0.208127	0.804508	-0.356413	0.459443	1.05286	0.700183	1.58319
ebi-a-GCST90017084	finn-b-C3_COLON_EXALLC	Malignant neoplasm of colon (all cancers excluded) || id:finn-b-C3_COLON_EXALLC	|| id:ebi-a-GCST90017084	Inverse variance weighted	15	0.019708	0.149827	0.895349	-0.273953	0.313369	1.0199	0.760368	1.36803
ebi-a-GCST90017084	finn-b-C3_COLON_EXALLC	Malignant neoplasm of colon (all cancers excluded) || id:finn-b-C3_COLON_EXALLC	|| id:ebi-a-GCST90017084	Simple mode	15	0.0320801	0.350555	0.928382	-0.655007	0.719167	1.0326	0.519438	2.05272
ebi-a-GCST90017084	finn-b-C3_COLON_EXALLC	Malignant neoplasm of colon (all cancers excluded) || id:finn-b-C3_COLON_EXALLC	|| id:ebi-a-GCST90017084	Weighted mode	15	0.0261591	0.366082	0.944045	-0.691361	0.743679	1.0265	0.500894	2.10366
ebi-a-GCST90017085	finn-b-C3_COLON_EXALLC	Malignant neoplasm of colon (all cancers excluded) || id:finn-b-C3_COLON_EXALLC	|| id:ebi-a-GCST90017085	MR Egger	13	0.446347	0.458384	0.351113	-0.452086	1.34478	1.56259	0.636299	3.83734
ebi-a-GCST90017085	finn-b-C3_COLON_EXALLC	Malignant neoplasm of colon (all cancers excluded) || id:finn-b-C3_COLON_EXALLC	|| id:ebi-a-GCST90017085	Weighted median	13	-0.201002	0.177067	0.256302	-0.548053	0.146049	0.817911	0.578074	1.15725
ebi-a-GCST90017085	finn-b-C3_COLON_EXALLC	Malignant neoplasm of colon (all cancers excluded) || id:finn-b-C3_COLON_EXALLC	|| id:ebi-a-GCST90017085	Inverse variance weighted	13	-0.130471	0.122335	0.286195	-0.370248	0.109306	0.877682	0.690563	1.1155
ebi-a-GCST90017085	finn-b-C3_COLON_EXALLC	Malignant neoplasm of colon (all cancers excluded) || id:finn-b-C3_COLON_EXALLC	|| id:ebi-a-GCST90017085	Simple mode	13	-0.249118	0.286417	0.401486	-0.810495	0.312258	0.779488	0.444638	1.36651
ebi-a-GCST90017085	finn-b-C3_COLON_EXALLC	Malignant neoplasm of colon (all cancers excluded) || id:finn-b-C3_COLON_EXALLC	|| id:ebi-a-GCST90017085	Weighted mode	13	-0.249118	0.278666	0.388917	-0.795303	0.297067	0.779488	0.451444	1.34591
ebi-a-GCST90017086	finn-b-C3_COLON_EXALLC	Malignant neoplasm of colon (all cancers excluded) || id:finn-b-C3_COLON_EXALLC	|| id:ebi-a-GCST90017086	MR Egger	14	0.120779	0.425037	0.781131	-0.712293	0.953851	1.12838	0.490518	2.59569
ebi-a-GCST90017086	finn-b-C3_COLON_EXALLC	Malignant neoplasm of colon (all cancers excluded) || id:finn-b-C3_COLON_EXALLC	|| id:ebi-a-GCST90017086	Weighted median	14	-0.0894777	0.208481	0.667785	-0.4981	0.319144	0.914409	0.607684	1.37595
ebi-a-GCST90017086	finn-b-C3_COLON_EXALLC	Malignant neoplasm of colon (all cancers excluded) || id:finn-b-C3_COLON_EXALLC	|| id:ebi-a-GCST90017086	Inverse variance weighted	14	-0.124474	0.14617	0.394455	-0.410968	0.16202	0.882962	0.663008	1.17588
ebi-a-GCST90017086	finn-b-C3_COLON_EXALLC	Malignant neoplasm of colon (all cancers excluded) || id:finn-b-C3_COLON_EXALLC	|| id:ebi-a-GCST90017086	Simple mode	14	-0.0394192	0.342342	0.910089	-0.710409	0.631571	0.961348	0.491443	1.88056
ebi-a-GCST90017086	finn-b-C3_COLON_EXALLC	Malignant neoplasm of colon (all cancers excluded) || id:finn-b-C3_COLON_EXALLC	|| id:ebi-a-GCST90017086	Weighted mode	14	-0.059316	0.312864	0.852558	-0.672529	0.553897	0.942409	0.510416	1.74002
ebi-a-GCST90017087	finn-b-C3_COLON_EXALLC	Malignant neoplasm of colon (all cancers excluded) || id:finn-b-C3_COLON_EXALLC	|| id:ebi-a-GCST90017087	MR Egger	11	-1.04319	0.553988	0.0923538	-2.12901	0.0426227	0.352328	0.118955	1.04354
ebi-a-GCST90017087	finn-b-C3_COLON_EXALLC	Malignant neoplasm of colon (all cancers excluded) || id:finn-b-C3_COLON_EXALLC	|| id:ebi-a-GCST90017087	Weighted median	11	0.0284952	0.155124	0.854254	-0.275548	0.332538	1.02891	0.759156	1.3945
ebi-a-GCST90017087	finn-b-C3_COLON_EXALLC	Malignant neoplasm of colon (all cancers excluded) || id:finn-b-C3_COLON_EXALLC	|| id:ebi-a-GCST90017087	Inverse variance weighted	11	-0.0818421	0.110215	0.457742	-0.297863	0.134178	0.921417	0.742403	1.1436
ebi-a-GCST90017087	finn-b-C3_COLON_EXALLC	Malignant neoplasm of colon (all cancers excluded) || id:finn-b-C3_COLON_EXALLC	|| id:ebi-a-GCST90017087	Simple mode	11	0.136078	0.279784	0.63719	-0.4123	0.684455	1.14577	0.662126	1.98269
ebi-a-GCST90017087	finn-b-C3_COLON_EXALLC	Malignant neoplasm of colon (all cancers excluded) || id:finn-b-C3_COLON_EXALLC	|| id:ebi-a-GCST90017087	Weighted mode	11	0.136078	0.276797	0.633602	-0.406444	0.678599	1.14577	0.666015	1.97111
ebi-a-GCST90017088	finn-b-C3_COLON_EXALLC	Malignant neoplasm of colon (all cancers excluded) || id:finn-b-C3_COLON_EXALLC	|| id:ebi-a-GCST90017088	MR Egger	6	-0.492231	2.56663	0.857256	-5.52283	4.53837	0.611261	0.00399452	93.5381
ebi-a-GCST90017088	finn-b-C3_COLON_EXALLC	Malignant neoplasm of colon (all cancers excluded) || id:finn-b-C3_COLON_EXALLC	|| id:ebi-a-GCST90017088	Weighted median	6	0.518684	0.284261	0.0680503	-0.0384679	1.07584	1.67981	0.962263	2.93244
ebi-a-GCST90017088	finn-b-C3_COLON_EXALLC	Malignant neoplasm of colon (all cancers excluded) || id:finn-b-C3_COLON_EXALLC	|| id:ebi-a-GCST90017088	Inverse variance weighted	6	0.365017	0.293562	0.213717	-0.210364	0.940399	1.44054	0.810289	2.561
ebi-a-GCST90017088	finn-b-C3_COLON_EXALLC	Malignant neoplasm of colon (all cancers excluded) || id:finn-b-C3_COLON_EXALLC	|| id:ebi-a-GCST90017088	Simple mode	6	0.65484	0.463181	0.216555	-0.252994	1.56267	1.92483	0.776472	4.77156
ebi-a-GCST90017088	finn-b-C3_COLON_EXALLC	Malignant neoplasm of colon (all cancers excluded) || id:finn-b-C3_COLON_EXALLC	|| id:ebi-a-GCST90017088	Weighted mode	6	0.645772	0.448074	0.209087	-0.232453	1.524	1.90746	0.792587	4.59053
ebi-a-GCST90017089	finn-b-C3_COLON_EXALLC	Malignant neoplasm of colon (all cancers excluded) || id:finn-b-C3_COLON_EXALLC	|| id:ebi-a-GCST90017089	MR Egger	10	-0.125622	0.750012	0.871138	-1.59565	1.3444	0.881948	0.202777	3.83589
ebi-a-GCST90017089	finn-b-C3_COLON_EXALLC	Malignant neoplasm of colon (all cancers excluded) || id:finn-b-C3_COLON_EXALLC	|| id:ebi-a-GCST90017089	Weighted median	10	0.0204438	0.132582	0.877454	-0.239417	0.280304	1.02065	0.787087	1.32353
ebi-a-GCST90017089	finn-b-C3_COLON_EXALLC	Malignant neoplasm of colon (all cancers excluded) || id:finn-b-C3_COLON_EXALLC	|| id:ebi-a-GCST90017089	Inverse variance weighted	10	0.0721153	0.0982068	0.462753	-0.12037	0.264601	1.07478	0.886592	1.30291
ebi-a-GCST90017089	finn-b-C3_COLON_EXALLC	Malignant neoplasm of colon (all cancers excluded) || id:finn-b-C3_COLON_EXALLC	|| id:ebi-a-GCST90017089	Simple mode	10	-0.0286894	0.218432	0.898393	-0.456815	0.399437	0.971718	0.633297	1.49098
ebi-a-GCST90017089	finn-b-C3_COLON_EXALLC	Malignant neoplasm of colon (all cancers excluded) || id:finn-b-C3_COLON_EXALLC	|| id:ebi-a-GCST90017089	Weighted mode	10	-0.0459279	0.22507	0.842846	-0.487065	0.395209	0.955111	0.614427	1.48469
ebi-a-GCST90017090	finn-b-C3_COLON_EXALLC	Malignant neoplasm of colon (all cancers excluded) || id:finn-b-C3_COLON_EXALLC	|| id:ebi-a-GCST90017090	MR Egger	5	0.365407	0.469914	0.493492	-0.555624	1.28644	1.4411	0.573714	3.61987
ebi-a-GCST90017090	finn-b-C3_COLON_EXALLC	Malignant neoplasm of colon (all cancers excluded) || id:finn-b-C3_COLON_EXALLC	|| id:ebi-a-GCST90017090	Weighted median	5	0.0944733	0.240835	0.694855	-0.377563	0.566509	1.09908	0.68553	1.76211
ebi-a-GCST90017090	finn-b-C3_COLON_EXALLC	Malignant neoplasm of colon (all cancers excluded) || id:finn-b-C3_COLON_EXALLC	|| id:ebi-a-GCST90017090	Inverse variance weighted	5	0.0720542	0.192081	0.707568	-0.304424	0.448533	1.07471	0.737548	1.56601
ebi-a-GCST90017090	finn-b-C3_COLON_EXALLC	Malignant neoplasm of colon (all cancers excluded) || id:finn-b-C3_COLON_EXALLC	|| id:ebi-a-GCST90017090	Simple mode	5	-0.383303	0.392216	0.383769	-1.15205	0.385441	0.681607	0.31599	1.47026
ebi-a-GCST90017090	finn-b-C3_COLON_EXALLC	Malignant neoplasm of colon (all cancers excluded) || id:finn-b-C3_COLON_EXALLC	|| id:ebi-a-GCST90017090	Weighted mode	5	0.333452	0.272669	0.288483	-0.20098	0.867885	1.39578	0.817929	2.38187
ebi-a-GCST90017091	finn-b-C3_COLON_EXALLC	Malignant neoplasm of colon (all cancers excluded) || id:finn-b-C3_COLON_EXALLC	|| id:ebi-a-GCST90017091	MR Egger	9	0.328895	0.41652	0.455656	-0.487485	1.14528	1.38943	0.614169	3.14331
ebi-a-GCST90017091	finn-b-C3_COLON_EXALLC	Malignant neoplasm of colon (all cancers excluded) || id:finn-b-C3_COLON_EXALLC	|| id:ebi-a-GCST90017091	Weighted median	9	-0.0945163	0.13615	0.487552	-0.36137	0.172338	0.909813	0.696721	1.18808
ebi-a-GCST90017091	finn-b-C3_COLON_EXALLC	Malignant neoplasm of colon (all cancers excluded) || id:finn-b-C3_COLON_EXALLC	|| id:ebi-a-GCST90017091	Inverse variance weighted	9	-0.0635279	0.0964089	0.509933	-0.252489	0.125434	0.938448	0.776864	1.13364
ebi-a-GCST90017091	finn-b-C3_COLON_EXALLC	Malignant neoplasm of colon (all cancers excluded) || id:finn-b-C3_COLON_EXALLC	|| id:ebi-a-GCST90017091	Simple mode	9	-0.120675	0.223446	0.603859	-0.558629	0.31728	0.886322	0.571993	1.37339
ebi-a-GCST90017091	finn-b-C3_COLON_EXALLC	Malignant neoplasm of colon (all cancers excluded) || id:finn-b-C3_COLON_EXALLC	|| id:ebi-a-GCST90017091	Weighted mode	9	-0.14507	0.230115	0.546	-0.596094	0.305955	0.864962	0.550959	1.35792
ebi-a-GCST90017092	finn-b-C3_COLON_EXALLC	Malignant neoplasm of colon (all cancers excluded) || id:finn-b-C3_COLON_EXALLC	|| id:ebi-a-GCST90017092	MR Egger	14	-0.186703	0.354182	0.607705	-0.8809	0.507494	0.82969	0.41441	1.66112
ebi-a-GCST90017092	finn-b-C3_COLON_EXALLC	Malignant neoplasm of colon (all cancers excluded) || id:finn-b-C3_COLON_EXALLC	|| id:ebi-a-GCST90017092	Weighted median	14	0.0850829	0.24506	0.728447	-0.395234	0.5654	1.08881	0.673522	1.76015
ebi-a-GCST90017092	finn-b-C3_COLON_EXALLC	Malignant neoplasm of colon (all cancers excluded) || id:finn-b-C3_COLON_EXALLC	|| id:ebi-a-GCST90017092	Inverse variance weighted	14	0.126681	0.173041	0.464116	-0.212479	0.465841	1.13505	0.808577	1.59335
ebi-a-GCST90017092	finn-b-C3_COLON_EXALLC	Malignant neoplasm of colon (all cancers excluded) || id:finn-b-C3_COLON_EXALLC	|| id:ebi-a-GCST90017092	Simple mode	14	0.0182098	0.392281	0.963681	-0.75066	0.78708	1.01838	0.472055	2.19697
ebi-a-GCST90017092	finn-b-C3_COLON_EXALLC	Malignant neoplasm of colon (all cancers excluded) || id:finn-b-C3_COLON_EXALLC	|| id:ebi-a-GCST90017092	Weighted mode	14	0.106223	0.325687	0.749502	-0.532123	0.744568	1.11207	0.587357	2.10553
ebi-a-GCST90017093	finn-b-C3_COLON_EXALLC	Malignant neoplasm of colon (all cancers excluded) || id:finn-b-C3_COLON_EXALLC	|| id:ebi-a-GCST90017093	MR Egger	12	0.718412	0.523503	0.19996	-0.307653	1.74448	2.05117	0.73517	5.72291
ebi-a-GCST90017093	finn-b-C3_COLON_EXALLC	Malignant neoplasm of colon (all cancers excluded) || id:finn-b-C3_COLON_EXALLC	|| id:ebi-a-GCST90017093	Weighted median	12	-0.0457321	0.225977	0.839623	-0.488647	0.397183	0.955298	0.613456	1.48763
ebi-a-GCST90017093	finn-b-C3_COLON_EXALLC	Malignant neoplasm of colon (all cancers excluded) || id:finn-b-C3_COLON_EXALLC	|| id:ebi-a-GCST90017093	Inverse variance weighted	12	-0.186228	0.170052	0.273465	-0.51953	0.147075	0.830085	0.5948	1.15844
ebi-a-GCST90017093	finn-b-C3_COLON_EXALLC	Malignant neoplasm of colon (all cancers excluded) || id:finn-b-C3_COLON_EXALLC	|| id:ebi-a-GCST90017093	Simple mode	12	0.0225018	0.396672	0.95578	-0.754975	0.799979	1.02276	0.470022	2.22549
ebi-a-GCST90017093	finn-b-C3_COLON_EXALLC	Malignant neoplasm of colon (all cancers excluded) || id:finn-b-C3_COLON_EXALLC	|| id:ebi-a-GCST90017093	Weighted mode	12	0.169284	0.266986	0.539006	-0.354009	0.692578	1.18446	0.701869	1.99886
ebi-a-GCST90017094	finn-b-C3_COLON_EXALLC	Malignant neoplasm of colon (all cancers excluded) || id:finn-b-C3_COLON_EXALLC	|| id:ebi-a-GCST90017094	MR Egger	10	0.826557	0.733187	0.29227	-0.610489	2.2636	2.28544	0.543085	9.61769
ebi-a-GCST90017094	finn-b-C3_COLON_EXALLC	Malignant neoplasm of colon (all cancers excluded) || id:finn-b-C3_COLON_EXALLC	|| id:ebi-a-GCST90017094	Weighted median	10	0.147756	0.301889	0.624532	-0.443947	0.739458	1.15923	0.641499	2.0948
ebi-a-GCST90017094	finn-b-C3_COLON_EXALLC	Malignant neoplasm of colon (all cancers excluded) || id:finn-b-C3_COLON_EXALLC	|| id:ebi-a-GCST90017094	Inverse variance weighted	10	0.0787767	0.233627	0.735973	-0.379132	0.536685	1.08196	0.684455	1.71033
ebi-a-GCST90017094	finn-b-C3_COLON_EXALLC	Malignant neoplasm of colon (all cancers excluded) || id:finn-b-C3_COLON_EXALLC	|| id:ebi-a-GCST90017094	Simple mode	10	0.229357	0.513515	0.665687	-0.777132	1.23585	1.25779	0.459723	3.44129
ebi-a-GCST90017094	finn-b-C3_COLON_EXALLC	Malignant neoplasm of colon (all cancers excluded) || id:finn-b-C3_COLON_EXALLC	|| id:ebi-a-GCST90017094	Weighted mode	10	0.300925	0.481337	0.54737	-0.642494	1.24435	1.35111	0.525979	3.47066
ebi-a-GCST90017095	finn-b-C3_COLON_EXALLC	Malignant neoplasm of colon (all cancers excluded) || id:finn-b-C3_COLON_EXALLC	|| id:ebi-a-GCST90017095	MR Egger	13	0.198966	0.484755	0.689359	-0.751153	1.14909	1.22014	0.471822	3.15531
ebi-a-GCST90017095	finn-b-C3_COLON_EXALLC	Malignant neoplasm of colon (all cancers excluded) || id:finn-b-C3_COLON_EXALLC	|| id:ebi-a-GCST90017095	Weighted median	13	0.294909	0.232239	0.204137	-0.160279	0.750098	1.343	0.851906	2.11721
ebi-a-GCST90017095	finn-b-C3_COLON_EXALLC	Malignant neoplasm of colon (all cancers excluded) || id:finn-b-C3_COLON_EXALLC	|| id:ebi-a-GCST90017095	Inverse variance weighted	13	0.158258	0.178694	0.375813	-0.191982	0.508499	1.17147	0.825321	1.66279
ebi-a-GCST90017095	finn-b-C3_COLON_EXALLC	Malignant neoplasm of colon (all cancers excluded) || id:finn-b-C3_COLON_EXALLC	|| id:ebi-a-GCST90017095	Simple mode	13	0.245077	0.347127	0.493657	-0.435291	0.925446	1.27772	0.647076	2.52299
ebi-a-GCST90017095	finn-b-C3_COLON_EXALLC	Malignant neoplasm of colon (all cancers excluded) || id:finn-b-C3_COLON_EXALLC	|| id:ebi-a-GCST90017095	Weighted mode	13	0.263844	0.313564	0.416557	-0.350742	0.87843	1.30193	0.704165	2.40712
ebi-a-GCST90017096	finn-b-C3_COLON_EXALLC	Malignant neoplasm of colon (all cancers excluded) || id:finn-b-C3_COLON_EXALLC	|| id:ebi-a-GCST90017096	MR Egger	13	0.0443286	0.822754	0.957998	-1.56827	1.65693	1.04533	0.208406	5.24317
ebi-a-GCST90017096	finn-b-C3_COLON_EXALLC	Malignant neoplasm of colon (all cancers excluded) || id:finn-b-C3_COLON_EXALLC	|| id:ebi-a-GCST90017096	Weighted median	13	0.111418	0.261778	0.670385	-0.401667	0.624504	1.11786	0.669203	1.86732
ebi-a-GCST90017096	finn-b-C3_COLON_EXALLC	Malignant neoplasm of colon (all cancers excluded) || id:finn-b-C3_COLON_EXALLC	|| id:ebi-a-GCST90017096	Inverse variance weighted	13	0.1408	0.188388	0.454827	-0.228441	0.51004	1.15119	0.795773	1.66536
ebi-a-GCST90017096	finn-b-C3_COLON_EXALLC	Malignant neoplasm of colon (all cancers excluded) || id:finn-b-C3_COLON_EXALLC	|| id:ebi-a-GCST90017096	Simple mode	13	-0.0312014	0.462332	0.947305	-0.937372	0.874969	0.96928	0.391656	2.3988
ebi-a-GCST90017096	finn-b-C3_COLON_EXALLC	Malignant neoplasm of colon (all cancers excluded) || id:finn-b-C3_COLON_EXALLC	|| id:ebi-a-GCST90017096	Weighted mode	13	-0.0134559	0.463153	0.9773	-0.921237	0.894325	0.986634	0.398027	2.44568
ebi-a-GCST90017097	finn-b-C3_COLON_EXALLC	Malignant neoplasm of colon (all cancers excluded) || id:finn-b-C3_COLON_EXALLC	|| id:ebi-a-GCST90017097	MR Egger	12	-0.26733	0.427301	0.545573	-1.10484	0.570179	0.76542	0.331264	1.76858
ebi-a-GCST90017097	finn-b-C3_COLON_EXALLC	Malignant neoplasm of colon (all cancers excluded) || id:finn-b-C3_COLON_EXALLC	|| id:ebi-a-GCST90017097	Weighted median	12	-0.115308	0.239722	0.630513	-0.585163	0.354548	0.891092	0.557015	1.42554
ebi-a-GCST90017097	finn-b-C3_COLON_EXALLC	Malignant neoplasm of colon (all cancers excluded) || id:finn-b-C3_COLON_EXALLC	|| id:ebi-a-GCST90017097	Inverse variance weighted	12	0.0075698	0.169914	0.964465	-0.325462	0.340602	1.0076	0.722194	1.40579
ebi-a-GCST90017097	finn-b-C3_COLON_EXALLC	Malignant neoplasm of colon (all cancers excluded) || id:finn-b-C3_COLON_EXALLC	|| id:ebi-a-GCST90017097	Simple mode	12	-0.0418984	0.410539	0.920548	-0.846555	0.762758	0.958967	0.42889	2.14418
ebi-a-GCST90017097	finn-b-C3_COLON_EXALLC	Malignant neoplasm of colon (all cancers excluded) || id:finn-b-C3_COLON_EXALLC	|| id:ebi-a-GCST90017097	Weighted mode	12	-0.17366	0.327856	0.606856	-0.816257	0.468937	0.840583	0.442083	1.59829
ebi-a-GCST90017098	finn-b-C3_COLON_EXALLC	Malignant neoplasm of colon (all cancers excluded) || id:finn-b-C3_COLON_EXALLC	|| id:ebi-a-GCST90017098	MR Egger	7	2.62156	1.76301	0.197174	-0.833948	6.07706	13.7571	0.434331	435.746
ebi-a-GCST90017098	finn-b-C3_COLON_EXALLC	Malignant neoplasm of colon (all cancers excluded) || id:finn-b-C3_COLON_EXALLC	|| id:ebi-a-GCST90017098	Weighted median	7	0.359679	0.337905	0.28713	-0.302614	1.02197	1.43287	0.738884	2.77867
ebi-a-GCST90017098	finn-b-C3_COLON_EXALLC	Malignant neoplasm of colon (all cancers excluded) || id:finn-b-C3_COLON_EXALLC	|| id:ebi-a-GCST90017098	Inverse variance weighted	7	0.367223	0.311703	0.23875	-0.243716	0.978161	1.44372	0.78371	2.65956
ebi-a-GCST90017098	finn-b-C3_COLON_EXALLC	Malignant neoplasm of colon (all cancers excluded) || id:finn-b-C3_COLON_EXALLC	|| id:ebi-a-GCST90017098	Simple mode	7	0.898487	0.646409	0.213915	-0.368475	2.16545	2.45589	0.691789	8.71852
ebi-a-GCST90017098	finn-b-C3_COLON_EXALLC	Malignant neoplasm of colon (all cancers excluded) || id:finn-b-C3_COLON_EXALLC	|| id:ebi-a-GCST90017098	Weighted mode	7	0.566937	0.605837	0.385498	-0.620503	1.75438	1.76286	0.537674	5.77985
ebi-a-GCST90017099	finn-b-C3_COLON_EXALLC	Malignant neoplasm of colon (all cancers excluded) || id:finn-b-C3_COLON_EXALLC	|| id:ebi-a-GCST90017099	MR Egger	13	-0.495259	0.850961	0.572302	-2.16314	1.17262	0.609413	0.114963	3.23046
ebi-a-GCST90017099	finn-b-C3_COLON_EXALLC	Malignant neoplasm of colon (all cancers excluded) || id:finn-b-C3_COLON_EXALLC	|| id:ebi-a-GCST90017099	Weighted median	13	-0.22414	0.257664	0.384359	-0.729163	0.280882	0.799203	0.482313	1.3243
ebi-a-GCST90017099	finn-b-C3_COLON_EXALLC	Malignant neoplasm of colon (all cancers excluded) || id:finn-b-C3_COLON_EXALLC	|| id:ebi-a-GCST90017099	Inverse variance weighted	13	-0.0806446	0.196522	0.681543	-0.465828	0.304539	0.922522	0.627615	1.356
ebi-a-GCST90017099	finn-b-C3_COLON_EXALLC	Malignant neoplasm of colon (all cancers excluded) || id:finn-b-C3_COLON_EXALLC	|| id:ebi-a-GCST90017099	Simple mode	13	-0.337987	0.454306	0.471216	-1.22843	0.552453	0.713204	0.292752	1.73751
ebi-a-GCST90017099	finn-b-C3_COLON_EXALLC	Malignant neoplasm of colon (all cancers excluded) || id:finn-b-C3_COLON_EXALLC	|| id:ebi-a-GCST90017099	Weighted mode	13	-0.337987	0.41939	0.435978	-1.15999	0.484016	0.713204	0.313489	1.62258
ebi-a-GCST90017100	finn-b-C3_COLON_EXALLC	Malignant neoplasm of colon (all cancers excluded) || id:finn-b-C3_COLON_EXALLC	|| id:ebi-a-GCST90017100	MR Egger	9	-0.30454	0.394677	0.465586	-1.07811	0.469027	0.737462	0.340239	1.59844
ebi-a-GCST90017100	finn-b-C3_COLON_EXALLC	Malignant neoplasm of colon (all cancers excluded) || id:finn-b-C3_COLON_EXALLC	|| id:ebi-a-GCST90017100	Weighted median	9	0.0874706	0.176314	0.619818	-0.258104	0.433045	1.09141	0.772515	1.54195
ebi-a-GCST90017100	finn-b-C3_COLON_EXALLC	Malignant neoplasm of colon (all cancers excluded) || id:finn-b-C3_COLON_EXALLC	|| id:ebi-a-GCST90017100	Inverse variance weighted	9	-0.00862503	0.13238	0.948052	-0.268091	0.250841	0.991412	0.764838	1.28511
ebi-a-GCST90017100	finn-b-C3_COLON_EXALLC	Malignant neoplasm of colon (all cancers excluded) || id:finn-b-C3_COLON_EXALLC	|| id:ebi-a-GCST90017100	Simple mode	9	0.138019	0.264084	0.61539	-0.379586	0.655624	1.148	0.684145	1.92635
ebi-a-GCST90017100	finn-b-C3_COLON_EXALLC	Malignant neoplasm of colon (all cancers excluded) || id:finn-b-C3_COLON_EXALLC	|| id:ebi-a-GCST90017100	Weighted mode	9	0.128934	0.271347	0.647373	-0.402906	0.660775	1.13762	0.668375	1.93629
ebi-a-GCST90017101	finn-b-C3_COLON_EXALLC	Malignant neoplasm of colon (all cancers excluded) || id:finn-b-C3_COLON_EXALLC	|| id:ebi-a-GCST90017101	MR Egger	15	-0.482937	0.436323	0.288427	-1.33813	0.372257	0.616969	0.262336	1.45101
ebi-a-GCST90017101	finn-b-C3_COLON_EXALLC	Malignant neoplasm of colon (all cancers excluded) || id:finn-b-C3_COLON_EXALLC	|| id:ebi-a-GCST90017101	Weighted median	15	0.0516532	0.236948	0.827434	-0.412765	0.516071	1.05301	0.661818	1.67543
ebi-a-GCST90017101	finn-b-C3_COLON_EXALLC	Malignant neoplasm of colon (all cancers excluded) || id:finn-b-C3_COLON_EXALLC	|| id:ebi-a-GCST90017101	Inverse variance weighted	15	0.0928257	0.168898	0.582596	-0.238214	0.423865	1.09727	0.788034	1.52786
ebi-a-GCST90017101	finn-b-C3_COLON_EXALLC	Malignant neoplasm of colon (all cancers excluded) || id:finn-b-C3_COLON_EXALLC	|| id:ebi-a-GCST90017101	Simple mode	15	0.665323	0.458823	0.169073	-0.23397	1.56462	1.94512	0.791385	4.78084
ebi-a-GCST90017101	finn-b-C3_COLON_EXALLC	Malignant neoplasm of colon (all cancers excluded) || id:finn-b-C3_COLON_EXALLC	|| id:ebi-a-GCST90017101	Weighted mode	15	-0.342124	0.367864	0.368117	-1.06314	0.37889	0.71026	0.345371	1.46066
ebi-a-GCST90017102	finn-b-C3_COLON_EXALLC	Malignant neoplasm of colon (all cancers excluded) || id:finn-b-C3_COLON_EXALLC	|| id:ebi-a-GCST90017102	MR Egger	10	-0.315345	0.460192	0.51255	-1.21732	0.58663	0.729537	0.296022	1.79792
ebi-a-GCST90017102	finn-b-C3_COLON_EXALLC	Malignant neoplasm of colon (all cancers excluded) || id:finn-b-C3_COLON_EXALLC	|| id:ebi-a-GCST90017102	Weighted median	10	0.0887286	0.140351	0.527262	-0.186359	0.363816	1.09278	0.829975	1.43881
ebi-a-GCST90017102	finn-b-C3_COLON_EXALLC	Malignant neoplasm of colon (all cancers excluded) || id:finn-b-C3_COLON_EXALLC	|| id:ebi-a-GCST90017102	Inverse variance weighted	10	0.0470626	0.110079	0.668989	-0.168691	0.262817	1.04819	0.844769	1.30059
ebi-a-GCST90017102	finn-b-C3_COLON_EXALLC	Malignant neoplasm of colon (all cancers excluded) || id:finn-b-C3_COLON_EXALLC	|| id:ebi-a-GCST90017102	Simple mode	10	0.132174	0.218544	0.560252	-0.296171	0.56052	1.14131	0.74366	1.75158
ebi-a-GCST90017102	finn-b-C3_COLON_EXALLC	Malignant neoplasm of colon (all cancers excluded) || id:finn-b-C3_COLON_EXALLC	|| id:ebi-a-GCST90017102	Weighted mode	10	0.107892	0.216925	0.630854	-0.317282	0.533065	1.11393	0.728125	1.70415
ebi-a-GCST90017103	finn-b-C3_COLON_EXALLC	Malignant neoplasm of colon (all cancers excluded) || id:finn-b-C3_COLON_EXALLC	|| id:ebi-a-GCST90017103	MR Egger	13	-0.0320576	0.452294	0.944767	-0.918554	0.854439	0.968451	0.399096	2.35006
ebi-a-GCST90017103	finn-b-C3_COLON_EXALLC	Malignant neoplasm of colon (all cancers excluded) || id:finn-b-C3_COLON_EXALLC	|| id:ebi-a-GCST90017103	Weighted median	13	-0.10364	0.196233	0.597398	-0.488257	0.280977	0.90155	0.613695	1.32442
ebi-a-GCST90017103	finn-b-C3_COLON_EXALLC	Malignant neoplasm of colon (all cancers excluded) || id:finn-b-C3_COLON_EXALLC	|| id:ebi-a-GCST90017103	Inverse variance weighted	13	0.00816356	0.142714	0.954384	-0.271555	0.287883	1.0082	0.762193	1.3336
ebi-a-GCST90017103	finn-b-C3_COLON_EXALLC	Malignant neoplasm of colon (all cancers excluded) || id:finn-b-C3_COLON_EXALLC	|| id:ebi-a-GCST90017103	Simple mode	13	-0.343085	0.340211	0.333142	-1.0099	0.323729	0.709578	0.364256	1.38227
ebi-a-GCST90017103	finn-b-C3_COLON_EXALLC	Malignant neoplasm of colon (all cancers excluded) || id:finn-b-C3_COLON_EXALLC	|| id:ebi-a-GCST90017103	Weighted mode	13	-0.265917	0.290236	0.377602	-0.834781	0.302946	0.766503	0.43397	1.35384
ebi-a-GCST90017104	finn-b-C3_COLON_EXALLC	Malignant neoplasm of colon (all cancers excluded) || id:finn-b-C3_COLON_EXALLC	|| id:ebi-a-GCST90017104	MR Egger	13	0.823602	0.427567	0.0802957	-0.0144284	1.66163	2.27869	0.985675	5.2679
ebi-a-GCST90017104	finn-b-C3_COLON_EXALLC	Malignant neoplasm of colon (all cancers excluded) || id:finn-b-C3_COLON_EXALLC	|| id:ebi-a-GCST90017104	Weighted median	13	-0.152712	0.142658	0.284406	-0.432321	0.126898	0.858377	0.649001	1.1353
ebi-a-GCST90017104	finn-b-C3_COLON_EXALLC	Malignant neoplasm of colon (all cancers excluded) || id:finn-b-C3_COLON_EXALLC	|| id:ebi-a-GCST90017104	Inverse variance weighted	13	-0.0753089	0.112357	0.50269	-0.295529	0.144911	0.927457	0.744138	1.15594
ebi-a-GCST90017104	finn-b-C3_COLON_EXALLC	Malignant neoplasm of colon (all cancers excluded) || id:finn-b-C3_COLON_EXALLC	|| id:ebi-a-GCST90017104	Simple mode	13	-0.235442	0.242333	0.350444	-0.710416	0.239531	0.790221	0.49144	1.27065
ebi-a-GCST90017104	finn-b-C3_COLON_EXALLC	Malignant neoplasm of colon (all cancers excluded) || id:finn-b-C3_COLON_EXALLC	|| id:ebi-a-GCST90017104	Weighted mode	13	-0.219954	0.23593	0.369568	-0.682377	0.242469	0.802556	0.505414	1.27439
ebi-a-GCST90017105	finn-b-C3_COLON_EXALLC	Malignant neoplasm of colon (all cancers excluded) || id:finn-b-C3_COLON_EXALLC	|| id:ebi-a-GCST90017105	MR Egger	14	0.338387	0.255484	0.21001	-0.162361	0.839136	1.40268	0.850134	2.31437
ebi-a-GCST90017105	finn-b-C3_COLON_EXALLC	Malignant neoplasm of colon (all cancers excluded) || id:finn-b-C3_COLON_EXALLC	|| id:ebi-a-GCST90017105	Weighted median	14	-0.184534	0.170769	0.279873	-0.519242	0.150174	0.831492	0.594971	1.16204
ebi-a-GCST90017105	finn-b-C3_COLON_EXALLC	Malignant neoplasm of colon (all cancers excluded) || id:finn-b-C3_COLON_EXALLC	|| id:ebi-a-GCST90017105	Inverse variance weighted	14	-0.155993	0.132437	0.238853	-0.41557	0.103585	0.855566	0.659964	1.10914
ebi-a-GCST90017105	finn-b-C3_COLON_EXALLC	Malignant neoplasm of colon (all cancers excluded) || id:finn-b-C3_COLON_EXALLC	|| id:ebi-a-GCST90017105	Simple mode	14	-0.361623	0.296561	0.24436	-0.942883	0.219637	0.696545	0.389503	1.24562
ebi-a-GCST90017105	finn-b-C3_COLON_EXALLC	Malignant neoplasm of colon (all cancers excluded) || id:finn-b-C3_COLON_EXALLC	|| id:ebi-a-GCST90017105	Weighted mode	14	-0.116047	0.202893	0.577104	-0.513718	0.281623	0.890433	0.598267	1.32528
ebi-a-GCST90017106	finn-b-C3_COLON_EXALLC	Malignant neoplasm of colon (all cancers excluded) || id:finn-b-C3_COLON_EXALLC	|| id:ebi-a-GCST90017106	MR Egger	14	0.333105	0.495662	0.514289	-0.638393	1.3046	1.39529	0.528141	3.68623
ebi-a-GCST90017106	finn-b-C3_COLON_EXALLC	Malignant neoplasm of colon (all cancers excluded) || id:finn-b-C3_COLON_EXALLC	|| id:ebi-a-GCST90017106	Weighted median	14	-0.200904	0.166156	0.226611	-0.526569	0.12476	0.817991	0.590628	1.13288
ebi-a-GCST90017106	finn-b-C3_COLON_EXALLC	Malignant neoplasm of colon (all cancers excluded) || id:finn-b-C3_COLON_EXALLC	|| id:ebi-a-GCST90017106	Inverse variance weighted	14	-0.160293	0.122017	0.188949	-0.399447	0.0788604	0.851894	0.670691	1.08205
ebi-a-GCST90017106	finn-b-C3_COLON_EXALLC	Malignant neoplasm of colon (all cancers excluded) || id:finn-b-C3_COLON_EXALLC	|| id:ebi-a-GCST90017106	Simple mode	14	-0.260005	0.291547	0.388702	-0.831437	0.311427	0.771048	0.435423	1.36537
ebi-a-GCST90017106	finn-b-C3_COLON_EXALLC	Malignant neoplasm of colon (all cancers excluded) || id:finn-b-C3_COLON_EXALLC	|| id:ebi-a-GCST90017106	Weighted mode	14	-0.260005	0.27791	0.366547	-0.804709	0.284698	0.771048	0.447218	1.32936
ebi-a-GCST90017107	finn-b-C3_COLON_EXALLC	Malignant neoplasm of colon (all cancers excluded) || id:finn-b-C3_COLON_EXALLC	|| id:ebi-a-GCST90017107	MR Egger	12	-0.765169	0.912359	0.421249	-2.55339	1.02305	0.465255	0.0778173	2.78168
ebi-a-GCST90017107	finn-b-C3_COLON_EXALLC	Malignant neoplasm of colon (all cancers excluded) || id:finn-b-C3_COLON_EXALLC	|| id:ebi-a-GCST90017107	Weighted median	12	0.159644	0.289267	0.581022	-0.407319	0.726607	1.17309	0.665432	2.06805
ebi-a-GCST90017107	finn-b-C3_COLON_EXALLC	Malignant neoplasm of colon (all cancers excluded) || id:finn-b-C3_COLON_EXALLC	|| id:ebi-a-GCST90017107	Inverse variance weighted	12	0.153464	0.26824	0.567243	-0.372286	0.679214	1.16587	0.689157	1.97233
ebi-a-GCST90017107	finn-b-C3_COLON_EXALLC	Malignant neoplasm of colon (all cancers excluded) || id:finn-b-C3_COLON_EXALLC	|| id:ebi-a-GCST90017107	Simple mode	12	0.278118	0.480706	0.574539	-0.664066	1.2203	1.32064	0.514754	3.38821
ebi-a-GCST90017107	finn-b-C3_COLON_EXALLC	Malignant neoplasm of colon (all cancers excluded) || id:finn-b-C3_COLON_EXALLC	|| id:ebi-a-GCST90017107	Weighted mode	12	0.147485	0.467216	0.758162	-0.768258	1.06323	1.15892	0.46382	2.89571
ebi-a-GCST90017108	finn-b-C3_COLON_EXALLC	Malignant neoplasm of colon (all cancers excluded) || id:finn-b-C3_COLON_EXALLC	|| id:ebi-a-GCST90017108	MR Egger	11	0.119666	0.665737	0.861331	-1.18518	1.42451	1.12712	0.305692	4.15582
ebi-a-GCST90017108	finn-b-C3_COLON_EXALLC	Malignant neoplasm of colon (all cancers excluded) || id:finn-b-C3_COLON_EXALLC	|| id:ebi-a-GCST90017108	Weighted median	11	-0.108541	0.226812	0.632258	-0.553094	0.336011	0.897142	0.575168	1.39935
ebi-a-GCST90017108	finn-b-C3_COLON_EXALLC	Malignant neoplasm of colon (all cancers excluded) || id:finn-b-C3_COLON_EXALLC	|| id:ebi-a-GCST90017108	Inverse variance weighted	11	-0.101557	0.189002	0.591037	-0.472	0.268886	0.90343	0.623753	1.30851
ebi-a-GCST90017108	finn-b-C3_COLON_EXALLC	Malignant neoplasm of colon (all cancers excluded) || id:finn-b-C3_COLON_EXALLC	|| id:ebi-a-GCST90017108	Simple mode	11	-0.103623	0.360796	0.779818	-0.810783	0.603537	0.901565	0.44451	1.82857
ebi-a-GCST90017108	finn-b-C3_COLON_EXALLC	Malignant neoplasm of colon (all cancers excluded) || id:finn-b-C3_COLON_EXALLC	|| id:ebi-a-GCST90017108	Weighted mode	11	-0.0765276	0.342915	0.827898	-0.748641	0.595586	0.926327	0.473009	1.81409
ebi-a-GCST90017109	finn-b-C3_COLON_EXALLC	Malignant neoplasm of colon (all cancers excluded) || id:finn-b-C3_COLON_EXALLC	|| id:ebi-a-GCST90017109	MR Egger	8	-0.595074	0.684411	0.418011	-1.93652	0.746372	0.551522	0.144205	2.10933
ebi-a-GCST90017109	finn-b-C3_COLON_EXALLC	Malignant neoplasm of colon (all cancers excluded) || id:finn-b-C3_COLON_EXALLC	|| id:ebi-a-GCST90017109	Weighted median	8	-0.0299753	0.187918	0.873265	-0.398295	0.338345	0.97047	0.671464	1.40262
ebi-a-GCST90017109	finn-b-C3_COLON_EXALLC	Malignant neoplasm of colon (all cancers excluded) || id:finn-b-C3_COLON_EXALLC	|| id:ebi-a-GCST90017109	Inverse variance weighted	8	-0.179484	0.184274	0.330053	-0.540662	0.181693	0.835701	0.582363	1.19925
ebi-a-GCST90017109	finn-b-C3_COLON_EXALLC	Malignant neoplasm of colon (all cancers excluded) || id:finn-b-C3_COLON_EXALLC	|| id:ebi-a-GCST90017109	Simple mode	8	0.122247	0.3169	0.71113	-0.498876	0.74337	1.13003	0.607213	2.10301
ebi-a-GCST90017109	finn-b-C3_COLON_EXALLC	Malignant neoplasm of colon (all cancers excluded) || id:finn-b-C3_COLON_EXALLC	|| id:ebi-a-GCST90017109	Weighted mode	8	0.140412	0.261226	0.607569	-0.37159	0.652415	1.15075	0.689637	1.92017
ebi-a-GCST90017110	finn-b-C3_COLON_EXALLC	Malignant neoplasm of colon (all cancers excluded) || id:finn-b-C3_COLON_EXALLC	|| id:ebi-a-GCST90017110	MR Egger	15	0.935915	0.729037	0.221633	-0.492998	2.36483	2.54955	0.610792	10.6422
ebi-a-GCST90017110	finn-b-C3_COLON_EXALLC	Malignant neoplasm of colon (all cancers excluded) || id:finn-b-C3_COLON_EXALLC	|| id:ebi-a-GCST90017110	Weighted median	15	0.0794865	0.238648	0.739081	-0.388263	0.547236	1.08273	0.678234	1.72847
ebi-a-GCST90017110	finn-b-C3_COLON_EXALLC	Malignant neoplasm of colon (all cancers excluded) || id:finn-b-C3_COLON_EXALLC	|| id:ebi-a-GCST90017110	Inverse variance weighted	15	0.00879668	0.171961	0.959202	-0.328247	0.34584	1.00884	0.720185	1.41318
ebi-a-GCST90017110	finn-b-C3_COLON_EXALLC	Malignant neoplasm of colon (all cancers excluded) || id:finn-b-C3_COLON_EXALLC	|| id:ebi-a-GCST90017110	Simple mode	15	0.102913	0.487419	0.835822	-0.852428	1.05825	1.10839	0.426379	2.88133
ebi-a-GCST90017110	finn-b-C3_COLON_EXALLC	Malignant neoplasm of colon (all cancers excluded) || id:finn-b-C3_COLON_EXALLC	|| id:ebi-a-GCST90017110	Weighted mode	15	0.255052	0.418022	0.551544	-0.56427	1.07438	1.29053	0.568775	2.92816
ebi-a-GCST90017111	finn-b-C3_COLON_EXALLC	Malignant neoplasm of colon (all cancers excluded) || id:finn-b-C3_COLON_EXALLC	|| id:ebi-a-GCST90017111	MR Egger	11	-0.30363	0.465354	0.530407	-1.21572	0.608463	0.738134	0.296495	1.8376
ebi-a-GCST90017111	finn-b-C3_COLON_EXALLC	Malignant neoplasm of colon (all cancers excluded) || id:finn-b-C3_COLON_EXALLC	|| id:ebi-a-GCST90017111	Weighted median	11	-0.0825209	0.277122	0.765872	-0.625679	0.460637	0.920792	0.534898	1.58508
ebi-a-GCST90017111	finn-b-C3_COLON_EXALLC	Malignant neoplasm of colon (all cancers excluded) || id:finn-b-C3_COLON_EXALLC	|| id:ebi-a-GCST90017111	Inverse variance weighted	11	-0.103078	0.203349	0.612222	-0.501642	0.295486	0.902056	0.605535	1.34378
ebi-a-GCST90017111	finn-b-C3_COLON_EXALLC	Malignant neoplasm of colon (all cancers excluded) || id:finn-b-C3_COLON_EXALLC	|| id:ebi-a-GCST90017111	Simple mode	11	-0.404226	0.454084	0.394271	-1.29423	0.485779	0.667493	0.274109	1.62544
ebi-a-GCST90017111	finn-b-C3_COLON_EXALLC	Malignant neoplasm of colon (all cancers excluded) || id:finn-b-C3_COLON_EXALLC	|| id:ebi-a-GCST90017111	Weighted mode	11	-0.0921777	0.389932	0.817898	-0.856445	0.672089	0.911943	0.424669	1.95832
ebi-a-GCST90017112	finn-b-C3_COLON_EXALLC	Malignant neoplasm of colon (all cancers excluded) || id:finn-b-C3_COLON_EXALLC	|| id:ebi-a-GCST90017112	MR Egger	8	-0.981785	0.680797	0.199363	-2.31615	0.352578	0.374642	0.0986529	1.42273
ebi-a-GCST90017112	finn-b-C3_COLON_EXALLC	Malignant neoplasm of colon (all cancers excluded) || id:finn-b-C3_COLON_EXALLC	|| id:ebi-a-GCST90017112	Weighted median	8	-0.142618	0.20724	0.491339	-0.548809	0.263572	0.867085	0.577637	1.30157
ebi-a-GCST90017112	finn-b-C3_COLON_EXALLC	Malignant neoplasm of colon (all cancers excluded) || id:finn-b-C3_COLON_EXALLC	|| id:ebi-a-GCST90017112	Inverse variance weighted	8	0.00775041	0.208373	0.97033	-0.40066	0.416161	1.00778	0.669877	1.51613
ebi-a-GCST90017112	finn-b-C3_COLON_EXALLC	Malignant neoplasm of colon (all cancers excluded) || id:finn-b-C3_COLON_EXALLC	|| id:ebi-a-GCST90017112	Simple mode	8	-0.185884	0.316423	0.57535	-0.806074	0.434306	0.83037	0.446608	1.54389
ebi-a-GCST90017112	finn-b-C3_COLON_EXALLC	Malignant neoplasm of colon (all cancers excluded) || id:finn-b-C3_COLON_EXALLC	|| id:ebi-a-GCST90017112	Weighted mode	8	-0.163338	0.279034	0.576676	-0.710245	0.383569	0.849304	0.491524	1.46751
ebi-a-GCST90017113	finn-b-C3_COLON_EXALLC	Malignant neoplasm of colon (all cancers excluded) || id:finn-b-C3_COLON_EXALLC	|| id:ebi-a-GCST90017113	MR Egger	12	-0.238576	0.404108	0.568039	-1.03063	0.553476	0.787748	0.356783	1.73929
ebi-a-GCST90017113	finn-b-C3_COLON_EXALLC	Malignant neoplasm of colon (all cancers excluded) || id:finn-b-C3_COLON_EXALLC	|| id:ebi-a-GCST90017113	Weighted median	12	-0.13616	0.122282	0.265499	-0.375833	0.103513	0.872703	0.686717	1.10906
ebi-a-GCST90017113	finn-b-C3_COLON_EXALLC	Malignant neoplasm of colon (all cancers excluded) || id:finn-b-C3_COLON_EXALLC	|| id:ebi-a-GCST90017113	Inverse variance weighted	12	-0.132375	0.0914701	0.147841	-0.311657	0.046906	0.876012	0.732233	1.04802
ebi-a-GCST90017113	finn-b-C3_COLON_EXALLC	Malignant neoplasm of colon (all cancers excluded) || id:finn-b-C3_COLON_EXALLC	|| id:ebi-a-GCST90017113	Simple mode	12	-0.159491	0.200642	0.443482	-0.55275	0.233767	0.852577	0.575365	1.26335
ebi-a-GCST90017113	finn-b-C3_COLON_EXALLC	Malignant neoplasm of colon (all cancers excluded) || id:finn-b-C3_COLON_EXALLC	|| id:ebi-a-GCST90017113	Weighted mode	12	-0.17245	0.206053	0.420447	-0.576314	0.231413	0.8416	0.561966	1.26038
ebi-a-GCST90017114	finn-b-C3_COLON_EXALLC	Malignant neoplasm of colon (all cancers excluded) || id:finn-b-C3_COLON_EXALLC	|| id:ebi-a-GCST90017114	MR Egger	15	0.204036	0.373569	0.594192	-0.528159	0.936231	1.22634	0.58969	2.55035
ebi-a-GCST90017114	finn-b-C3_COLON_EXALLC	Malignant neoplasm of colon (all cancers excluded) || id:finn-b-C3_COLON_EXALLC	|| id:ebi-a-GCST90017114	Weighted median	15	0.24272	0.215452	0.259927	-0.179565	0.665006	1.27471	0.835633	1.9445
ebi-a-GCST90017114	finn-b-C3_COLON_EXALLC	Malignant neoplasm of colon (all cancers excluded) || id:finn-b-C3_COLON_EXALLC	|| id:ebi-a-GCST90017114	Inverse variance weighted	15	0.0239156	0.160368	0.881451	-0.290405	0.338236	1.0242	0.747961	1.40247
ebi-a-GCST90017114	finn-b-C3_COLON_EXALLC	Malignant neoplasm of colon (all cancers excluded) || id:finn-b-C3_COLON_EXALLC	|| id:ebi-a-GCST90017114	Simple mode	15	0.276831	0.322094	0.404558	-0.354474	0.908135	1.31894	0.701542	2.47969
ebi-a-GCST90017114	finn-b-C3_COLON_EXALLC	Malignant neoplasm of colon (all cancers excluded) || id:finn-b-C3_COLON_EXALLC	|| id:ebi-a-GCST90017114	Weighted mode	15	0.316808	0.28702	0.288298	-0.245751	0.879366	1.37274	0.782117	2.40937
ebi-a-GCST90017115	finn-b-C3_COLON_EXALLC	Malignant neoplasm of colon (all cancers excluded) || id:finn-b-C3_COLON_EXALLC	|| id:ebi-a-GCST90017115	MR Egger	9	-0.538514	0.657646	0.439855	-1.8275	0.750472	0.583615	0.160815	2.118
ebi-a-GCST90017115	finn-b-C3_COLON_EXALLC	Malignant neoplasm of colon (all cancers excluded) || id:finn-b-C3_COLON_EXALLC	|| id:ebi-a-GCST90017115	Weighted median	9	0.0479749	0.17627	0.785493	-0.297513	0.393463	1.04914	0.742663	1.4821
ebi-a-GCST90017115	finn-b-C3_COLON_EXALLC	Malignant neoplasm of colon (all cancers excluded) || id:finn-b-C3_COLON_EXALLC	|| id:ebi-a-GCST90017115	Inverse variance weighted	9	-0.137908	0.166338	0.407056	-0.46393	0.188114	0.871179	0.628808	1.20697
ebi-a-GCST90017115	finn-b-C3_COLON_EXALLC	Malignant neoplasm of colon (all cancers excluded) || id:finn-b-C3_COLON_EXALLC	|| id:ebi-a-GCST90017115	Simple mode	9	0.139496	0.268622	0.617608	-0.387004	0.665995	1.14969	0.679089	1.94643
ebi-a-GCST90017115	finn-b-C3_COLON_EXALLC	Malignant neoplasm of colon (all cancers excluded) || id:finn-b-C3_COLON_EXALLC	|| id:ebi-a-GCST90017115	Weighted mode	9	0.156783	0.243008	0.536871	-0.319511	0.633078	1.16974	0.726504	1.8834
ebi-a-GCST90017116	finn-b-C3_COLON_EXALLC	Malignant neoplasm of colon (all cancers excluded) || id:finn-b-C3_COLON_EXALLC	|| id:ebi-a-GCST90017116	MR Egger	12	-0.45858	0.527076	0.404676	-1.49165	0.574488	0.632181	0.225002	1.77622
ebi-a-GCST90017116	finn-b-C3_COLON_EXALLC	Malignant neoplasm of colon (all cancers excluded) || id:finn-b-C3_COLON_EXALLC	|| id:ebi-a-GCST90017116	Weighted median	12	-0.130428	0.249234	0.600754	-0.618926	0.35807	0.87772	0.538523	1.43057
ebi-a-GCST90017116	finn-b-C3_COLON_EXALLC	Malignant neoplasm of colon (all cancers excluded) || id:finn-b-C3_COLON_EXALLC	|| id:ebi-a-GCST90017116	Inverse variance weighted	12	-0.112116	0.188131	0.551212	-0.480854	0.256622	0.893941	0.618255	1.29256
ebi-a-GCST90017116	finn-b-C3_COLON_EXALLC	Malignant neoplasm of colon (all cancers excluded) || id:finn-b-C3_COLON_EXALLC	|| id:ebi-a-GCST90017116	Simple mode	12	-0.177003	0.418573	0.680537	-0.997406	0.6434	0.837777	0.368835	1.90294
ebi-a-GCST90017116	finn-b-C3_COLON_EXALLC	Malignant neoplasm of colon (all cancers excluded) || id:finn-b-C3_COLON_EXALLC	|| id:ebi-a-GCST90017116	Weighted mode	12	-0.221394	0.357965	0.548853	-0.923006	0.480219	0.801401	0.397323	1.61643
ebi-a-GCST90017117	finn-b-C3_COLON_EXALLC	Malignant neoplasm of colon (all cancers excluded) || id:finn-b-C3_COLON_EXALLC	|| id:ebi-a-GCST90017117	MR Egger	12	0.43566	0.526229	0.427049	-0.59575	1.46707	1.54598	0.551149	4.33651
ebi-a-GCST90017117	finn-b-C3_COLON_EXALLC	Malignant neoplasm of colon (all cancers excluded) || id:finn-b-C3_COLON_EXALLC	|| id:ebi-a-GCST90017117	Weighted median	12	0.0277224	0.213378	0.896629	-0.390499	0.445944	1.02811	0.676719	1.56196
ebi-a-GCST90017117	finn-b-C3_COLON_EXALLC	Malignant neoplasm of colon (all cancers excluded) || id:finn-b-C3_COLON_EXALLC	|| id:ebi-a-GCST90017117	Inverse variance weighted	12	-0.0992416	0.155416	0.523113	-0.403857	0.205374	0.905524	0.667739	1.22798
ebi-a-GCST90017117	finn-b-C3_COLON_EXALLC	Malignant neoplasm of colon (all cancers excluded) || id:finn-b-C3_COLON_EXALLC	|| id:ebi-a-GCST90017117	Simple mode	12	0.198684	0.337224	0.567647	-0.462275	0.859642	1.2198	0.629849	2.36232
ebi-a-GCST90017117	finn-b-C3_COLON_EXALLC	Malignant neoplasm of colon (all cancers excluded) || id:finn-b-C3_COLON_EXALLC	|| id:ebi-a-GCST90017117	Weighted mode	12	0.134199	0.342483	0.70266	-0.537068	0.805467	1.14362	0.584459	2.23774
ebi-a-GCST90017118	finn-b-C3_COLON_EXALLC	Malignant neoplasm of colon (all cancers excluded) || id:finn-b-C3_COLON_EXALLC	|| id:ebi-a-GCST90017118	MR Egger	12	-0.527832	0.442221	0.260184	-1.39458	0.338921	0.589883	0.247936	1.40343
ebi-a-GCST90017118	finn-b-C3_COLON_EXALLC	Malignant neoplasm of colon (all cancers excluded) || id:finn-b-C3_COLON_EXALLC	|| id:ebi-a-GCST90017118	Weighted median	12	-0.0270325	0.216661	0.900707	-0.451689	0.397624	0.97333	0.636552	1.48828
ebi-a-GCST90017118	finn-b-C3_COLON_EXALLC	Malignant neoplasm of colon (all cancers excluded) || id:finn-b-C3_COLON_EXALLC	|| id:ebi-a-GCST90017118	Inverse variance weighted	12	0.0308906	0.174732	0.859675	-0.311585	0.373366	1.03137	0.732286	1.45262
ebi-a-GCST90017118	finn-b-C3_COLON_EXALLC	Malignant neoplasm of colon (all cancers excluded) || id:finn-b-C3_COLON_EXALLC	|| id:ebi-a-GCST90017118	Simple mode	12	-0.066315	0.344561	0.850887	-0.741654	0.609024	0.935836	0.476325	1.83864
ebi-a-GCST90017118	finn-b-C3_COLON_EXALLC	Malignant neoplasm of colon (all cancers excluded) || id:finn-b-C3_COLON_EXALLC	|| id:ebi-a-GCST90017118	Weighted mode	12	-0.0592416	0.279538	0.83604	-0.607136	0.488653	0.942479	0.544909	1.63012

## Sheet: results of GM and CRC
Exposure	Outcome	Method	n	P-val	OR	Lower	Upper	OR（95%Cl）
family Clostridiales vadin BB60 group id.11286	colon cancer	IVW	15	0.0296081	0.751178	0.580476	0.97208	0.75（0.58,0.97）
family Porphyromonadaceae id.943	colon cancer	IVW	9	0.00362487	2.03427	1.26072	3.28245	2.03（1.26,3.28）
genus Lachnospiraceae UCG008 id.11328	colon cancer	IVW	11	0.0136675	0.735169	0.575685	0.938834	0.74（0.58,0.94）
genus Lachnospiraceae UCG010 id.11330	colon cancer	IVW	10	0.0181061	1.60697	1.08434	2.38151	1.61（1.08,2.38）
genus Lachnospira id.2004	colon cancer	Wald ratio	1	0.0303318	4.42715	1.1518	17.0165	4.43（1.15,17.02）
genus Prevotella9 id.11183	colon cancer	IVW	15	0.0437483	0.779618	0.612059	0.99305	0.78（0.61,0.99）
genus Ruminococcaceae UCG010 id.11367	colon cancer	IVW	6	0.014946	0.588549	0.384038	0.901968	0.59（0.38,0.90）
genus Sellimonas id.14369	colon cancer	IVW	9	0.016804	1.25016	1.04106	1.50125	1.25（1.04,1.50）

## Sheet: results of GM and IF
Exposure	Outcome	Method	n	P-val	OR	Lower	Upper	OR（95%Cl）
genus Lachnospiraceae UCG010 id.11330	IL-10	MR Egger	9	0.297616	0.714852	0.398349	1.28283	0.71（0.40,1.28）
genus Lachnospiraceae UCG010 id.11330	IL-10	Weighted median	9	0.0856041	0.794204	0.610715	1.03282	0.79（0.61,1.03）
genus Lachnospiraceae UCG010 id.11330	IL-10	IVW	9	0.0262721	0.805186	0.665112	0.97476	0.81（0.67,0.97）
genus Lachnospiraceae UCG010 id.11330	IL-10	Simple mode	9	0.153969	0.734061	0.49959	1.07858	0.73（0.50,1.08）
genus Lachnospiraceae UCG010 id.11330	IL-10	Weighted mode	9	0.188482	0.765031	0.530997	1.10222	0.77（0.53,1.10）

## Sheet: results of IF and CRC
Exposure	Outcome	Method	n	P-val	OR	Lower	Upper	OR（95%Cl）
IL-8	colon cancer	IVW	4	0.0719322	0.855196	0.72123	1.01405	0.86（0.72,1.01）
IL-10	colon cancer	IVW	2	0.000430684	1.49497	1.19511	1.87007	1.49（1.20,1.87）
Hepatocyte growth factor	colon cancer	IVW	2	0.347846	0.750946	0.412953	1.36558	0.75（0.41,1.37）
Growth-regulated protein alpha l	colon cancer	IVW	2	0.80763	1.01696	0.88822	1.16435	1.02（0.89,1.16）
Eotaxin	colon cancer	IVW	4	0.774501	1.03274	0.828471	1.28737	1.03（0.83,1.29）

## Sheet: Multiplicity analysis
id.exposure	id.outcome	egger_intercept	se	pval
family Clostridiales vadin BB60 group id.11286	colon cancer	0.0477231	0.0328698	0.170238
family Porphyromonadaceae id.943	colon cancer	-0.0356912	0.063401	0.591039
genus Lachnospiraceae UCG008 id.11328	colon cancer	0.0899306	0.0663229	0.208156
genus Lachnospiraceae UCG010 id.11330	colon cancer	0.0629326	0.0445592	0.195547
genus Prevotella9 id.11183	colon cancer	-0.0226793	0.0353655	0.532482
genus Ruminococcaceae UCG010 id.11367	colon cancer	-0.00193158	0.042427	0.965869
genus Sellimonas id.14369	colon cancer	0.0919921	0.0779314	0.276384
genus Lachnospiraceae UCG010 id.11330	Interleukin-10	0.00941267	0.0223024	0.68565
Interleukin-10	colon cancer	NA	NA	NA

## Sheet: Heterogeneity analysis
id.exposure	outcome	method	Q	Q_df	Q_pval
family Clostridiales vadin BB60 group id.11286	colon cancer	MR Egger	8.30502	13	0.823176
family Clostridiales vadin BB60 group id.11286	colon cancer	Inverse variance weighted	10.413	14	0.731409
family Porphyromonadaceae id.943	colon cancer	MR Egger	6.85208	7	0.444443
family Porphyromonadaceae id.943	colon cancer	Inverse variance weighted	7.16898	8	0.518516
genus Lachnospiraceae UCG008 id.11328	colon cancer	MR Egger	7.36096	9	0.599593
genus Lachnospiraceae UCG008 id.11328	colon cancer	Inverse variance weighted	9.19957	10	0.513275
genus Lachnospiraceae UCG010 id.11330	colon cancer	MR Egger	7.85921	8	0.447343
genus Lachnospiraceae UCG010 id.11330	colon cancer	Inverse variance weighted	9.85391	9	0.362441
genus Prevotella9 id.11183	colon cancer	MR Egger	9.0779	13	0.767035
genus Prevotella9 id.11183	colon cancer	Inverse variance weighted	9.48914	14	0.798499
genus Ruminococcaceae UCG010 id.11367	colon cancer	MR Egger	2.64568	4	0.618754
genus Ruminococcaceae UCG010 id.11367	colon cancer	Inverse variance weighted	2.64775	5	0.754098
genus Sellimonas id.14369	colon cancer	MR Egger	5.86406	7	0.555709
genus Sellimonas id.14369	colon cancer	Inverse variance weighted	7.25747	8	0.509126
genus Lachnospiraceae UCG010 id.11330	Interleukin-10	MR Egger	5.00345	7	0.659542
genus Lachnospiraceae UCG010 id.11330	Interleukin-10	Inverse variance weighted	5.18158	8	0.738004
Interleukin-10	colon cancer	Inverse variance weighted	0.00111699	1	0.973339
